# Supplementary material for: Acute Phase Response-driven Hepatic Niche Remodeling Promotes Fibrosis Resolution After Alcohol Cessation
Source: Cell Mol Gastroenterol Hepatol. 2025 Nov 29;20(3):101689. doi: 10.1016/j.jcmgh.2025.101689 (PMC12804133; doi:10.1016/j.jcmgh.2025.101689)
Supplement: Supplementary Table 1 [file mmc1.xlsx]

## Sheet: Table S1 cluster gene expresion
Table S1. Top genes enriched in each cluster
Percent positive >0.25; log2FC >0.25
cluster	gene	p_val	avg_log2FC	pct.1	pct.2	p_val_adj
0	Clec2d	0	1.62043	0.759	0.344	0
0	Vegfa	0	1.58767	0.643	0.243	0
0	Neat1	0	2.54152	0.985	0.588	0
0	Bmp1	0	1.67493	0.506	0.174	0
0	Col18a1	0	1.05873	0.775	0.444	0
0	Srsf2	0	1.13335	0.664	0.336	0
0	Igf1	0	1.042	0.672	0.361	0
0	Egfr	0	1.34917	0.515	0.214	0
0	Hsp90b1	0	0.879421	0.697	0.401	0
0	Fn1	0	0.872476	0.722	0.43	0
0	Ppara	0	1.05892	0.516	0.251	0
0	Zbtb16	0	1.34528	0.415	0.166	0
0	Vtn	0	0.717593	0.882	0.648	0
0	Fgg	0	0.871956	0.954	0.76	0
0	Serpina1a	0	0.938828	0.952	0.759	0
0	H2-Q10	0	0.694846	0.925	0.751	0
0	Azgp1	0	0.864817	0.968	0.808	0
0	Arg1	0	0.732063	0.929	0.783	0
0	Gc	0	0.466261	0.989	0.948	0
0	Apoa1	0	0.54912	0.995	0.968	0
0	Crp	3.23337e-282	0.883419	0.599	0.327	3.26571e-279
0	Prox1	1.24229e-276	1.05784	0.445	0.209	1.25471e-273
0	Selenop	4.04893e-275	0.451266	0.989	0.944	4.08942e-272
0	Mt1	1.65589e-273	0.618423	0.895	0.796	1.67245e-270
0	Ms4a1	2.40966e-258	1.28763	0.303	0.118	2.43375e-255
0	Mt2	2.61875e-255	0.660879	0.759	0.539	2.64494e-252
0	G0s2	3.75532e-253	0.87154	0.67	0.425	3.79287e-250
0	Gstp1/2	7.31185e-246	0.542764	0.973	0.934	7.38497e-243
0	Apoc1	6.24856e-243	0.375845	0.997	0.983	6.31105e-240
0	Erbb3	1.44732e-241	0.995662	0.432	0.21	1.4618e-238
0	Rxra	5.91692e-229	0.640447	0.744	0.498	5.97609e-226
0	Lamp2	1.08964e-226	0.739899	0.636	0.386	1.10054e-223
0	Ddc	1.17405e-224	0.931413	0.468	0.246	1.18579e-221
0	Ceacam1	3.29877e-223	0.994619	0.393	0.187	3.33176e-220
0	Col5a3	1.64028e-220	1.15516	0.317	0.136	1.65669e-217
0	Il6ra	6.25144e-220	1.14507	0.326	0.143	6.31395e-217
0	Ttr	7.34078e-207	0.334893	0.998	0.987	7.41418e-204
0	Rbm47	2.29392e-179	0.821887	0.425	0.228	2.31686e-176
0	Insr	3.91712e-179	1.054	0.303	0.14	3.95629e-176
0	Il15ra	7.96538e-179	0.712326	0.509	0.293	8.04504e-176
0	Nr1h3	1.17058e-171	0.71224	0.493	0.283	1.18228e-168
0	Il1rap	1.11706e-169	0.969393	0.32	0.155	1.12823e-166
0	Ldlr	3.56888e-155	0.953964	0.279	0.13	3.60457e-152
0	Mapk14	5.22082e-153	0.847118	0.342	0.176	5.27303e-150
0	Pten	5.28853e-151	0.772076	0.385	0.208	5.34142e-148
0	Irf3	8.77262e-147	0.754862	0.397	0.22	8.86034e-144
0	Fgf1	1.1297e-145	0.868317	0.317	0.16	1.141e-142
0	Epha2	4.53984e-142	0.892908	0.295	0.146	4.58523e-139
0	Efna1	2.21539e-138	0.821387	0.336	0.178	2.23755e-135
0	Nlrc5	1.05587e-135	0.960967	0.257	0.123	1.06643e-132
0	Sorbs1	4.53101e-130	0.758228	0.336	0.18	4.57632e-127
0	Phlda2	4.00096e-129	0.830088	0.293	0.15	4.04097e-126
0	Stat5b	1.93555e-125	0.795449	0.309	0.163	1.9549e-122
0	Becn1	3.69112e-125	0.787489	0.32	0.171	3.72803e-122
0	Sod1	2.4318e-122	0.252709	0.985	0.948	2.45612e-119
0	Hcar2	1.45168e-115	0.854405	0.254	0.128	1.46619e-112
0	Lgals9	1.55242e-113	0.419894	0.688	0.488	1.56795e-110
0	Atg5	1.89332e-109	0.659084	0.341	0.194	1.91225e-106
0	Hsd17b2	2.23243e-109	0.782152	0.289	0.156	2.25476e-106
0	Xbp1	1.46239e-108	0.526781	0.487	0.312	1.47701e-105
0	Clock	4.45051e-108	0.815891	0.261	0.136	4.49501e-105
0	Fkbp5	1.59826e-103	0.804156	0.26	0.137	1.61424e-100
0	Wnt5b	1.5037e-102	0.794883	0.254	0.133	1.51874e-99
0	Tpi1	1.6013e-101	0.322462	0.895	0.8	1.61731e-98
0	Atp5e	3.0538e-98	0.319785	0.86	0.721	3.08433e-95
0	Cyp2u1	1.13353e-97	0.659327	0.302	0.17	1.14487e-94
0	Ntrk2	3.05934e-96	0.745062	0.268	0.147	3.08994e-93
0	Fzd8	5.31662e-96	0.678291	0.298	0.169	5.36978e-93
0	Oasl1	4.12836e-95	0.742134	0.259	0.141	4.16965e-92
0	Aatk	7.52698e-95	0.722516	0.26	0.14	7.60225e-92
0	Mmp19	1.54871e-90	0.674918	0.314	0.185	1.56419e-87
0	Insig1	1.31311e-88	0.598696	0.362	0.224	1.32624e-85
0	Rnf43	2.12409e-88	0.698016	0.253	0.139	2.14533e-85
0	Pds5a	4.7013e-87	0.625919	0.308	0.182	4.74831e-84
0	Zfp36	4.65374e-85	0.619275	0.297	0.174	4.70027e-82
0	Csk	6.27689e-85	0.51879	0.384	0.242	6.33966e-82
0	Rarres2	7.95927e-83	0.293373	0.845	0.706	8.03887e-80
0	Gsk3b	9.84409e-83	0.679913	0.271	0.156	9.94253e-80
0	Cd164	1.21592e-81	0.44365	0.442	0.291	1.22807e-78
0	Dpp4	3.14119e-81	0.608391	0.301	0.179	3.1726e-78
0	Fasn	1.45705e-79	0.679118	0.253	0.144	1.47162e-76
0	Pcna	1.78837e-79	0.399176	0.49	0.332	1.80626e-76
0	Ptges2	3.50645e-77	0.668362	0.251	0.143	3.54151e-74
0	Arid5b	4.53472e-77	0.584558	0.308	0.188	4.58007e-74
0	Ptges3	1.86474e-75	0.476439	0.38	0.245	1.88339e-72
0	Ifnar1	4.90892e-74	0.583847	0.288	0.173	4.95801e-71
0	Sec23a	1.70387e-72	0.623572	0.275	0.165	1.7209e-69
0	Cflar	1.81855e-72	0.522517	0.32	0.199	1.83674e-69
0	Hdac3	2.05814e-72	0.594424	0.273	0.163	2.07872e-69
0	Cd59a	4.86428e-72	0.383369	0.455	0.309	4.91293e-69
0	Map2k1	3.10127e-71	0.54733	0.314	0.196	3.13228e-68
0	St6gal1	3.92977e-71	0.505845	0.317	0.198	3.96907e-68
0	Rela	4.18971e-69	0.518519	0.301	0.186	4.23161e-66
0	Pigr	1.65745e-67	0.340099	0.499	0.349	1.67402e-64
0	Braf	7.48315e-67	0.559504	0.281	0.172	7.55798e-64
0	Cald1	1.71633e-66	0.324716	0.597	0.443	1.73349e-63
0	Ahr	2.2583e-66	0.589076	0.261	0.157	2.28088e-63
0	Tap1	8.78849e-65	0.513276	0.287	0.177	8.87637e-62
0	Plcg1	4.53465e-64	0.481236	0.319	0.204	4.58e-61
0	Kras	9.39148e-63	0.558814	0.263	0.161	9.4854e-60
0	Slc2a1	1.03923e-62	0.536578	0.286	0.18	1.04962e-59
0	Atg12	1.76293e-61	0.523504	0.26	0.159	1.78055e-58
0	Stat3	3.51329e-61	0.41219	0.385	0.26	3.54843e-58
0	Vegfb	1.86243e-60	0.402307	0.386	0.261	1.88105e-57
0	Sod2	3.57348e-60	0.339771	0.491	0.352	3.60922e-57
0	H2az1	6.89485e-59	0.359276	0.41	0.282	6.96379e-56
0	Nr1h2	1.92352e-58	0.418675	0.343	0.227	1.94276e-55
0	Hdac11	9.93305e-57	0.415964	0.321	0.21	1.00324e-53
0	Bbln	1.33942e-55	0.504732	0.265	0.167	1.35282e-52
0	Btg1	1.73868e-51	0.466936	0.259	0.165	1.75606e-48
0	Notch2	4.1154e-51	0.405737	0.279	0.18	4.15655e-48
0	Acp5	4.81884e-51	0.313893	0.383	0.265	4.86703e-48
0	Coro1b	1.09599e-49	0.403852	0.33	0.224	1.10695e-46
0	Ifi27	2.40121e-47	0.2921	0.492	0.364	2.42522e-44
0	Lefty1	5.63883e-47	0.405995	0.279	0.184	5.69522e-44
0	Notch1	2.8099e-46	0.424444	0.256	0.166	2.838e-43
0	Il11ra1/2	5.34045e-45	0.305612	0.367	0.258	5.39385e-42
0	Ccl21a/b/d	1.01522e-44	0.352003	0.318	0.218	1.02537e-41
0	Hsp90aa1	2.49234e-43	0.278571	0.409	0.295	2.51727e-40
0	Mtor	5.25984e-43	0.309207	0.338	0.235	5.31244e-40
0	Ifngr2	1.32259e-39	0.350889	0.288	0.198	1.33581e-36
0	Rb1	1.08643e-38	0.367846	0.277	0.19	1.09729e-35
0	Pttg1	2.87488e-38	0.336174	0.289	0.2	2.90363e-35
0	Bax	3.88252e-38	0.31754	0.32	0.225	3.92135e-35
0	Ror1	4.50162e-38	0.316394	0.291	0.202	4.54663e-35
0	Calm1	2.59855e-35	0.34814	0.279	0.196	2.62453e-32
0	Rarres1	4.00347e-35	0.268432	0.326	0.234	4.0435e-32
0	Lifr	7.76356e-35	0.295768	0.305	0.217	7.8412e-32
0	Hmgcs1	8.97126e-35	0.311442	0.299	0.212	9.06097e-32
0	Cdkn1a	1.00709e-34	0.328898	0.292	0.207	1.01716e-31
0	Blk	9.55918e-34	0.313317	0.281	0.197	9.65477e-31
0	Ly6d	2.74144e-31	0.301146	0.29	0.209	2.76885e-28
0	Ifnar2	1.55841e-29	0.2979	0.284	0.206	1.574e-26
0	Nt5c3	8.20391e-29	0.260912	0.323	0.24	8.28594e-26
1	Tyms	2.04096e-238	0.978408	0.769	0.496	2.06137e-235
1	Il15ra	1.06342e-100	0.870867	0.493	0.304	1.07406e-97
1	Ccl19	3.59225e-100	0.86475	0.522	0.332	3.62818e-97
1	Ifna	2.4918e-84	0.939206	0.396	0.235	2.51671e-81
1	Gdf15	1.19907e-60	0.982697	0.271	0.152	1.21106e-57
1	Ccl21a/b/d	3.04918e-56	0.867443	0.35	0.221	3.07967e-53
1	Slc2a1	1.42136e-55	0.859562	0.306	0.184	1.43557e-52
1	Hmgb2	3.53875e-55	0.6072	0.512	0.371	3.57414e-52
1	Sfn	5.51158e-53	0.913006	0.263	0.152	5.5667e-50
1	Fabp5	2.76882e-50	0.689613	0.325	0.202	2.79651e-47
1	Il17d	1.54795e-44	0.797165	0.27	0.165	1.56343e-41
1	Fes	6.49109e-43	0.792788	0.25	0.15	6.556e-40
1	Ly6d	4.72356e-42	0.632726	0.325	0.211	4.77079e-39
1	Ube2c	1.776e-40	0.805778	0.259	0.16	1.79376e-37
1	Cd24a	3.02645e-40	0.766384	0.26	0.162	3.05671e-37
1	Stmn1	3.13858e-39	0.652935	0.336	0.228	3.16996e-36
1	Hbb	1.60968e-37	0.515436	0.348	0.238	1.62577e-34
1	Plac9	2.17305e-37	0.611425	0.313	0.207	2.19478e-34
1	Il11ra1/2	6.3558e-37	0.575506	0.374	0.263	6.41936e-34
1	Hba-a1/2	8.7601e-37	0.493598	0.363	0.252	8.8477e-34
1	Rbpj	1.27655e-34	0.579586	0.363	0.256	1.28932e-31
1	Oas1a/g	1.67645e-33	0.63721	0.277	0.182	1.69322e-30
1	H2az1	1.64967e-31	0.518063	0.393	0.289	1.66616e-28
1	Hdac1	3.30841e-30	0.505854	0.403	0.3	3.34149e-27
1	Fzd5	3.90576e-26	0.615889	0.255	0.175	3.94482e-23
1	Selplg	4.23552e-26	0.576656	0.252	0.17	4.27788e-23
1	Lefty1	1.41073e-25	0.562933	0.271	0.19	1.42484e-22
1	Ifitm1	8.04386e-25	0.514248	0.332	0.244	8.12429e-22
1	Bcl2	2.09484e-24	0.594816	0.25	0.172	2.11579e-21
1	Cyp2u1	2.712e-23	0.597189	0.255	0.18	2.73912e-20
1	Tnfrsf1b	8.2295e-22	0.518013	0.275	0.199	8.31179e-19
1	Tubb4b	2.08316e-21	0.480806	0.377	0.296	2.10399e-18
1	Braf	2.06425e-19	0.496085	0.25	0.18	2.08489e-16
1	Insig1	1.89227e-16	0.437542	0.304	0.235	1.91119e-13
1	Ndrg1	1.23471e-14	0.375877	0.3	0.234	1.24706e-11
1	Ccnd1	2.85126e-14	0.327814	0.3	0.234	2.87977e-11
1	Cdkn1a	9.91121e-13	0.367717	0.271	0.212	1.00103e-09
1	Marcksl1	2.63953e-12	0.284359	0.337	0.273	2.66592e-09
1	Rbm47	4.03643e-12	0.373799	0.304	0.245	4.0768e-09
1	Bax	6.01964e-12	0.342159	0.29	0.231	6.07984e-09
1	Dusp6	2.25154e-11	0.323379	0.289	0.232	2.27405e-08
1	St6gal1	2.60468e-10	0.370941	0.257	0.207	2.63072e-07
1	Plcg1	3.24424e-09	0.282137	0.264	0.213	3.27668e-06
1	Jun	2.49237e-08	0.325269	0.282	0.235	2.5173e-05
1	Map2k1	5.26055e-08	0.315807	0.251	0.206	5.31316e-05
1	Mmp14	8.124e-08	0.301207	0.27	0.225	8.20524e-05
2	Ttr	2.55231e-130	0.44218	0.997	0.988	2.57783e-127
2	Apoc1	2.17184e-126	0.434411	0.997	0.984	2.19356e-123
2	Adm2	5.0821e-120	1.13371	0.439	0.252	5.13292e-117
2	Mt1	7.01486e-115	0.399306	0.924	0.8	7.08501e-112
2	Gstp1/2	1.05748e-107	0.570076	0.978	0.936	1.06805e-104
2	Apoa1	1.81804e-97	0.411804	0.991	0.97	1.83622e-94
2	Mmp9	9.18274e-94	0.995988	0.407	0.239	9.27457e-91
2	Arg1	5.57261e-90	0.44911	0.919	0.791	5.62833e-87
2	Selenop	8.16866e-88	0.400387	0.981	0.947	8.25034e-85
2	Klrb1	4.39548e-86	0.96439	0.39	0.231	4.43943e-83
2	Gc	3.8579e-83	0.347402	0.985	0.95	3.89648e-80
2	Snai1	1.86839e-73	0.836473	0.451	0.299	1.88707e-70
2	Gpx1	1.89379e-73	0.32515	0.994	0.978	1.91273e-70
2	Sod1	2.12379e-73	0.353904	0.983	0.95	2.14503e-70
2	H2-Q10	1.62357e-69	0.438103	0.873	0.763	1.63981e-66
2	Tlr2	8.8535e-45	0.772223	0.35	0.237	8.94203e-42
2	Vtn	4.37147e-42	0.371396	0.779	0.666	4.41518e-39
2	Serpina1a	1.40423e-41	0.327317	0.866	0.774	1.41827e-38
2	Atp5e	9.50541e-37	0.351457	0.812	0.731	9.60046e-34
2	Tnfrsf12a	3.25286e-34	0.593357	0.415	0.312	3.28538e-31
2	Lpar5	1.40634e-32	0.686362	0.357	0.261	1.4204e-29
2	Parp1	1.66423e-30	0.725057	0.303	0.214	1.68088e-27
2	Sec61g	1.38837e-28	0.468742	0.515	0.428	1.40225e-25
2	Mif	3.53122e-28	0.296421	0.827	0.759	3.56653e-25
2	Uba52	1.0676e-27	0.256307	0.936	0.894	1.07828e-24
2	Pigr	4.11117e-22	0.547645	0.433	0.36	4.15228e-19
2	Ddit3	4.13608e-22	0.56663	0.263	0.188	4.17744e-19
2	Ly75	6.70633e-22	0.610132	0.254	0.182	6.77339e-19
2	Stat6	4.72095e-20	0.579902	0.307	0.235	4.76816e-17
2	Cd59a	1.27357e-19	0.476386	0.394	0.32	1.2863e-16
2	Dst	7.47839e-19	0.599958	0.262	0.195	7.55318e-16
2	Mtor	4.62777e-16	0.483104	0.307	0.242	4.67404e-13
2	Ltbr	6.61265e-14	0.448853	0.311	0.251	6.67878e-11
2	Vegfb	4.154e-12	0.420159	0.326	0.271	4.19554e-09
2	Npr1	1.81161e-11	0.412131	0.329	0.275	1.82972e-08
2	Igf1	3.43182e-07	0.266971	0.428	0.392	0.000346614
2	Lgals9	8.40285e-07	0.251745	0.53	0.507	0.000848687
2	Adgrl2	1.39674e-05	0.329296	0.27	0.239	0.014107
2	Myc	7.08367e-05	0.334247	0.276	0.247	0.071545
2	Nt5c3	0.00206956	0.284203	0.268	0.248	1
3	Mt2	0	1.64475	0.965	0.539	0
3	Mt1	0	1.5874	0.995	0.796	0
3	Fgg	0	1.00369	0.954	0.771	0
3	Arg1	0	1.00745	0.969	0.789	0
3	Gstp1/2	0	1.2205	0.99	0.935	0
3	Selenop	0	0.814348	0.995	0.946	0
3	Gc	0	0.867418	0.997	0.949	0
3	Apoa1	0	1.08828	0.996	0.969	0
3	Apoc1	0	0.691374	1	0.984	0
3	Ttr	0	0.839248	0.998	0.988	0
3	Vtn	1.4476e-281	0.945759	0.895	0.66	1.46207e-278
3	Serpina1a	8.61447e-240	0.799547	0.925	0.771	8.70061e-237
3	Gpx1	2.93155e-231	0.532533	0.999	0.978	2.96087e-228
3	Azgp1	3.06121e-198	0.656703	0.954	0.817	3.09182e-195
3	Sod1	2.07197e-179	0.468055	0.989	0.95	2.09269e-176
3	H2-Q10	1.4238e-164	0.623802	0.918	0.761	1.43804e-161
3	Igf1	3.39632e-149	0.887687	0.632	0.38	3.43028e-146
3	Atp5b	6.65124e-149	0.551536	0.929	0.818	6.71776e-146
3	Atp5e	3.29688e-135	0.648616	0.875	0.727	3.32985e-132
3	Apoe	1.73453e-118	0.261977	1	0.999	1.75188e-115
3	Tpt1	7.9216e-113	0.463561	0.956	0.873	8.00081e-110
3	Lgals9	6.59737e-82	0.568901	0.686	0.498	6.66335e-79
3	Tpi1	1.06888e-76	0.408517	0.912	0.804	1.07957e-73
3	Uba52	3.58464e-73	0.347785	0.954	0.893	3.62049e-70
3	B2m	1.5643e-70	0.293279	0.98	0.944	1.57995e-67
3	Rarres2	9.58991e-67	0.408975	0.843	0.713	9.68581e-64
3	Ldha	8.41157e-59	0.379763	0.858	0.759	8.49569e-56
3	Pigr	8.83072e-57	0.598263	0.51	0.356	8.91903e-54
3	Hsp90ab1	1.62171e-56	0.320616	0.909	0.82	1.63792e-53
3	Lamp2	8.86992e-49	0.502884	0.553	0.404	8.95862e-46
3	Fn1	3.27287e-45	0.445508	0.603	0.452	3.3056e-42
3	Col18a1	3.16073e-44	0.398157	0.624	0.471	3.19234e-41
3	Crp	1.17975e-37	0.43617	0.486	0.348	1.19154e-34
3	Pgk1	4.12942e-36	0.404183	0.61	0.479	4.17071e-33
3	Hsp90b1	1.46342e-30	0.347096	0.553	0.425	1.47805e-27
3	Eif5a	1.88848e-30	0.277855	0.746	0.637	1.90736e-27
3	Naca	2.06257e-30	0.26911	0.786	0.692	2.0832e-27
3	Rxra	6.48602e-29	0.298681	0.64	0.517	6.55088e-26
3	Ifitm3	2.3212e-27	0.341422	0.557	0.441	2.34442e-24
3	Egfr	2.62131e-27	0.442534	0.341	0.24	2.64752e-24
3	G0s2	7.60177e-23	0.340275	0.547	0.445	7.67779e-20
3	Ddc	4.27818e-14	0.29075	0.341	0.265	4.32096e-11
3	Rarres1	5.0117e-13	0.297995	0.308	0.24	5.06182e-10
4	Ttr	5.28818e-168	0.511876	1	0.988	5.34106e-165
4	Ldha	1.26705e-34	0.334269	0.853	0.76	1.27972e-31
4	Glud1	4.86303e-17	0.260128	0.863	0.81	4.91166e-14
5	Gsn	0	2.51451	0.836	0.338	0
5	Dcn	0	1.76593	0.927	0.462	0
5	Itga8	0	2.13029	0.682	0.268	0
5	Bgn	0	1.61692	0.857	0.443	0
5	Gpx3	0	2.54226	0.53	0.144	0
5	Dpt	0	1.89866	0.56	0.215	0
5	Cxcl12	0	1.46413	0.889	0.563	0
5	Igfbp7	0	1.48563	0.99	0.699	0
5	Pdgfrb	4.61455e-266	1.78157	0.463	0.179	4.6607e-263
5	Lum	1.19878e-230	1.62429	0.476	0.202	1.21076e-227
5	Mmp2	1.16684e-218	1.60612	0.459	0.194	1.17851e-215
5	Pdgfra	8.87501e-207	1.63047	0.472	0.214	8.96376e-204
5	Vim	3.44194e-180	1.24207	0.569	0.31	3.47636e-177
5	Col1a1	3.07601e-157	0.688868	0.488	0.228	3.10677e-154
5	Col27a1	1.91754e-141	1.6144	0.372	0.173	1.93671e-138
5	Eng	1.85761e-139	1.19671	0.447	0.223	1.87619e-136
5	Gm13889	7.76571e-137	1.36747	0.433	0.22	7.84337e-134
5	Tgfbi	5.06938e-129	1.14941	0.462	0.244	5.12008e-126
5	Tnxb	3.99848e-121	1.48441	0.307	0.134	4.03847e-118
5	Col6a3	2.30202e-119	1.12811	0.483	0.274	2.32504e-116
5	Col1a2	6.25908e-110	0.899255	0.484	0.273	6.32167e-107
5	Sparcl1	1.8385e-102	1.35429	0.304	0.141	1.85688e-99
5	Thbs2	1.40687e-99	1.39051	0.282	0.127	1.42094e-96
5	Bmp5	2.59535e-98	1.27897	0.318	0.154	2.6213e-95
5	Ccl19	2.62116e-90	0.968255	0.513	0.334	2.64737e-87
5	Itgb5	4.82996e-90	1.13328	0.392	0.22	4.87826e-87
5	Ccdc80	1.95006e-83	0.995979	0.421	0.249	1.96956e-80
5	Mxra8	7.75051e-82	1.13076	0.336	0.179	7.82802e-79
5	Col4a1	1.15907e-78	0.835511	0.464	0.286	1.17066e-75
5	Gas6	1.83959e-67	0.909532	0.382	0.228	1.85799e-64
5	Hgf	3.77273e-67	1.08409	0.328	0.186	3.81045e-64
5	Fgfr2	3.12558e-65	1.03123	0.319	0.179	3.15683e-62
5	Mrc2	2.15857e-61	1.11181	0.285	0.157	2.18016e-58
5	App	3.11648e-57	0.641821	0.543	0.387	3.14765e-54
5	Col3a1	3.45363e-57	0.47086	0.326	0.182	3.48816e-54
5	Plac8	2.56082e-54	0.989542	0.298	0.172	2.58643e-51
5	Alcam	5.73467e-51	0.959578	0.325	0.2	5.79201e-48
5	Serpinh1	6.37436e-50	0.943237	0.312	0.189	6.43811e-47
5	Nr2f2	5.87792e-49	0.835215	0.404	0.276	5.9367e-46
5	Col4a2	2.32874e-37	0.708401	0.317	0.206	2.35202e-34
5	Marcksl1	7.94431e-37	0.67122	0.388	0.271	8.02375e-34
5	Mmp14	1.4683e-36	0.793623	0.33	0.222	1.48299e-33
5	Maf	2.85642e-36	0.817179	0.286	0.183	2.88498e-33
5	Col15a1	3.88737e-33	0.869662	0.272	0.177	3.92625e-30
5	Il11ra1/2	1.03614e-28	0.727334	0.358	0.265	1.0465e-25
5	Axl	4.64413e-27	0.601603	0.317	0.221	4.69057e-24
5	Ifitm2	5.85488e-26	0.445994	0.625	0.565	5.91343e-23
5	Cd63	3.41245e-18	0.446771	0.425	0.348	3.44657e-15
5	Lgals3bp	1.24247e-12	0.470967	0.312	0.252	1.2549e-09
5	Ifitm1	2.53661e-12	0.491973	0.306	0.247	2.56197e-09
5	Plac9	3.75377e-11	0.472363	0.265	0.21	3.7913e-08
5	Tnfrsf1a	3.43412e-10	0.438127	0.382	0.332	3.46847e-07
5	Tpm1	6.91506e-10	0.403655	0.338	0.288	6.98421e-07
5	Snai1	2.46447e-09	0.34159	0.358	0.306	2.48912e-06
5	Ccl21a/b/d	1.72395e-08	0.420795	0.273	0.226	1.74119e-05
5	Anxa2	1.81984e-08	0.33629	0.26	0.211	1.83804e-05
5	Lifr	5.01002e-08	0.445708	0.268	0.224	5.06012e-05
5	Ifitm3	8.0771e-07	0.276819	0.479	0.446	0.000815788
5	Il6st	5.72122e-06	0.292408	0.272	0.233	0.00577843
5	Ndrg1	2.98527e-05	0.381682	0.268	0.237	0.0301512
5	Akt1	8.23881e-05	0.326568	0.379	0.358	0.083212
5	Dusp6	0.000177396	0.342596	0.263	0.234	0.17917
5	Sox4	0.00020231	0.308587	0.308	0.278	0.204333
5	Calm3	0.00738822	0.252456	0.261	0.241	1
6	Spp1	0	2.55255	0.932	0.218	0
6	Mmp7	0	3.16313	0.605	0.126	0
6	Gas6	0	2.2107	0.661	0.215	0
6	Sox9	0	2.15956	0.603	0.2	0
6	Epcam	0	2.56798	0.494	0.109	0
6	Fgfr3	0	2.08331	0.565	0.196	0
6	Anxa4	0	1.88197	0.609	0.245	0
6	App	0	1.43642	0.734	0.378	0
6	Cdh1	0	1.84616	0.496	0.178	0
6	Ezr	0	1.99753	0.446	0.147	0
6	Krt19	0	2.24774	0.382	0.101	0
6	Clu	0	1.4552	0.987	0.873	0
6	Tm4sf1	2.79923e-288	1.90162	0.442	0.152	2.82722e-285
6	Krt23	1.3528e-175	1.87385	0.28	0.092	1.36633e-172
6	Alcam	1.54666e-174	1.47132	0.438	0.194	1.56212e-171
6	Pdgfd	3.52107e-156	1.63495	0.316	0.12	3.55628e-153
6	Krt18	3.17856e-154	1.09429	0.639	0.39	3.21034e-151
6	Cryab	4.04883e-154	1.50645	0.362	0.15	4.08932e-151
6	Igfbp7	2.48922e-144	0.54821	0.922	0.703	2.51412e-141
6	Sox4	1.27535e-141	1.17798	0.503	0.268	1.28811e-138
6	Cd9	4.40705e-128	1.25627	0.447	0.231	4.45112e-125
6	Ddr1	5.06281e-125	1.51142	0.295	0.12	5.11344e-122
6	Krt8	1.33753e-121	0.94309	0.678	0.478	1.35091e-118
6	Ctnnb1	4.99647e-118	1.08407	0.538	0.324	5.04644e-115
6	Anxa2	4.38472e-114	1.24081	0.402	0.204	4.42857e-111
6	Adgrg1	1.15051e-109	1.40933	0.295	0.127	1.16201e-106
6	Fgfr2	4.75785e-106	1.12202	0.365	0.177	4.80543e-103
6	Rgs5	6.32652e-106	1.83934	0.317	0.151	6.38978e-103
6	Cystm1	1.63699e-95	1.2866	0.297	0.137	1.65336e-92
6	Bgn	4.57272e-94	0.583794	0.683	0.452	4.61845e-91
6	Gsn	3.31675e-89	0.85008	0.547	0.353	3.34992e-86
6	Myl12a	8.13542e-89	0.981862	0.504	0.318	8.21677e-86
6	Tshz2	4.65287e-85	1.29507	0.264	0.12	4.6994e-82
6	Dpt	1.45918e-82	0.910002	0.404	0.223	1.47377e-79
6	Marcksl1	7.85683e-79	0.871909	0.451	0.268	7.9354e-76
6	Cd63	9.18479e-79	0.773007	0.531	0.343	9.27664e-76
6	Pdgfc	4.98902e-78	1.25287	0.252	0.116	5.03891e-75
6	Notch2	4.53483e-72	1.05405	0.336	0.184	4.58018e-69
6	Cd24a	2.00239e-70	1.13302	0.304	0.161	2.02241e-67
6	Calm2	1.74041e-67	0.779112	0.532	0.368	1.75781e-64
6	Cldn4	3.32395e-67	1.29403	0.266	0.135	3.35719e-64
6	Sh3bgrl3	7.059e-65	1.07715	0.27	0.138	7.12959e-62
6	Myl12b	5.32896e-64	0.855128	0.458	0.299	5.38225e-61
6	Bcl2l1	8.78364e-63	0.914274	0.382	0.231	8.87148e-60
6	Lcn2	3.48487e-61	0.925129	0.299	0.162	3.51972e-58
6	Gadd45b	1.26193e-55	0.952827	0.279	0.152	1.27455e-52
6	Nr2f2	3.78459e-54	0.785312	0.422	0.275	3.82243e-51
6	Fgfr1	1.1291e-46	0.964722	0.254	0.142	1.14039e-43
6	Ppia	2.01691e-45	0.253735	0.992	0.988	2.03707e-42
6	Cd14	2.11254e-45	0.941828	0.29	0.173	2.13366e-42
6	Crip1	2.09635e-44	0.77992	0.308	0.186	2.11731e-41
6	Ramp1	2.95351e-44	0.879124	0.266	0.153	2.98304e-41
6	Col27a1	6.71865e-44	0.84814	0.295	0.178	6.78583e-41
6	Tpm1	6.56523e-43	0.716381	0.413	0.284	6.63088e-40
6	Gpx3	1.12884e-42	0.792342	0.271	0.157	1.14013e-39
6	Vegfa	4.61971e-42	0.746785	0.405	0.279	4.66591e-39
6	Ccnd1	6.36408e-42	0.826424	0.353	0.232	6.42772e-39
6	Hspg2	9.86535e-40	0.838362	0.253	0.148	9.96401e-37
6	Junb	8.43956e-36	0.705037	0.328	0.215	8.52396e-33
6	Ndrg1	5.55929e-33	0.67934	0.343	0.233	5.61488e-30
6	Cd47	7.81131e-32	0.624388	0.416	0.306	7.88943e-29
6	Jag1	1.11651e-31	0.775127	0.26	0.164	1.12767e-28
6	Rack1	1.82159e-31	0.381912	0.707	0.624	1.8398e-28
6	Bcl2	3.73493e-31	0.775853	0.269	0.172	3.77228e-28
6	Rela	6.4291e-31	0.729097	0.293	0.194	6.49339e-28
6	Akt1	2.43431e-30	0.553439	0.464	0.354	2.45865e-27
6	Serpinh1	3.9876e-30	0.643163	0.291	0.19	4.02747e-27
6	Rbm47	5.11618e-30	0.687836	0.348	0.244	5.16734e-27
6	S100a6	1.10944e-29	0.753059	0.256	0.163	1.12053e-26
6	Mmp14	3.26132e-28	0.594476	0.324	0.223	3.29394e-25
6	Rbpj	4.09648e-26	0.575844	0.357	0.258	4.13744e-23
6	Nfkbia	7.55395e-26	0.710582	0.343	0.25	7.62949e-23
6	Hdac1	2.9696e-25	0.540376	0.401	0.301	2.9993e-22
6	Ifi27	6.37302e-25	0.507917	0.473	0.373	6.43675e-22
6	Tubb5	1.66366e-22	0.531231	0.336	0.243	1.68029e-19
6	Plekhg2	1.86059e-21	0.634927	0.262	0.18	1.87919e-18
6	Vim	3.06724e-21	0.346207	0.42	0.318	3.09791e-18
6	Il11ra1/2	7.60072e-20	0.506912	0.35	0.265	7.67673e-17
6	Nr1h2	1.47679e-19	0.582134	0.316	0.235	1.49155e-16
6	Jun	6.77649e-19	0.542068	0.314	0.234	6.84425e-16
6	Csf2ra	1.83331e-18	0.637347	0.252	0.18	1.85165e-15
6	Itgb5	1.87385e-18	0.472684	0.306	0.224	1.89259e-15
6	Fzd5	3.89964e-18	0.562547	0.25	0.176	3.93863e-15
6	Prox1	4.15291e-18	0.586818	0.307	0.23	4.19443e-15
6	Calm3	7.06169e-18	0.493124	0.319	0.238	7.1323e-15
6	Ccl19	2.89091e-16	0.357382	0.424	0.339	2.91982e-13
6	Cstb	2.99977e-16	0.417068	0.463	0.384	3.02977e-13
6	Fabp5	4.42089e-16	0.470766	0.279	0.206	4.4651e-13
6	Plac9	1.06571e-15	0.528884	0.28	0.209	1.07637e-12
6	Slc2a1	1.12868e-15	0.518885	0.256	0.188	1.13996e-12
6	Itga8	1.89358e-15	0.298764	0.369	0.284	1.91252e-12
6	Lum	1.9011e-15	0.393569	0.286	0.211	1.92012e-12
6	Stmn1	2.41097e-15	0.538748	0.301	0.231	2.43508e-12
6	Lmna	8.21676e-15	0.455279	0.336	0.263	8.29893e-12
6	Tsc22d1	8.89822e-15	0.398349	0.319	0.244	8.98721e-12
6	Ror1	3.17334e-14	0.50731	0.274	0.208	3.20507e-11
6	Map2k1	3.80678e-13	0.482136	0.268	0.205	3.84485e-10
6	Tyms	5.30671e-13	0.262378	0.582	0.508	5.35978e-10
6	Cd81	7.09195e-13	0.347594	0.496	0.429	7.16287e-10
6	Mmp2	1.85846e-12	0.376055	0.268	0.204	1.87705e-09
6	Dusp6	2.87306e-12	0.439725	0.296	0.233	2.90179e-09
6	Ifitm1	4.2742e-12	0.365665	0.312	0.247	4.31694e-09
6	Hmgb2	7.95411e-12	0.337235	0.443	0.376	8.03366e-09
6	H2az1	2.72612e-11	0.384553	0.355	0.292	2.75338e-08
6	Ifna	1.18636e-10	0.373761	0.302	0.241	1.19822e-07
6	Col4a2	1.88428e-10	0.297149	0.268	0.208	1.90313e-07
6	Hdac11	1.94209e-10	0.425618	0.274	0.219	1.96151e-07
6	H2-Q1	2.33987e-10	0.354906	0.329	0.268	2.36327e-07
6	Map1lc3b	2.56112e-10	0.361588	0.422	0.363	2.58673e-07
6	Pdgfra	5.21284e-09	0.303033	0.279	0.224	5.26496e-06
6	Arf1	9.08717e-09	0.309976	0.44	0.389	9.17805e-06
6	Btf3	2.57428e-08	0.314743	0.39	0.339	2.60003e-05
6	Cflar	7.50724e-08	0.309752	0.26	0.21	7.58232e-05
6	Cd164	9.50257e-08	0.287833	0.354	0.305	9.59759e-05
6	St6gal1	1.15601e-07	0.401628	0.253	0.208	0.000116757
6	Pcna	6.64966e-07	0.272208	0.394	0.346	0.000671616
6	Rac1	3.87143e-06	0.252852	0.361	0.317	0.00391014
6	Bax	4.13733e-06	0.305876	0.274	0.233	0.0041787
6	Lgals1	1.21967e-05	0.275282	0.297	0.256	0.0123187
6	Plcg1	2.83998e-05	0.271482	0.251	0.214	0.0286838
6	Hsp90aa1	8.29731e-05	0.258166	0.343	0.305	0.0838028
7	H2-Aa	0	3.62589	0.914	0.201	0
7	H2-Eb1	0	3.59627	0.951	0.241	0
7	H2-Ab1	0	3.54063	0.972	0.276	0
7	Cd74	0	3.39391	0.994	0.386	0
7	C1qb	0	2.16221	0.712	0.256	0
7	C1qa	0	2.13479	0.658	0.225	0
7	Psap	0	1.25055	0.953	0.791	0
7	C1qc	3.89002e-301	1.92312	0.448	0.146	3.92892e-298
7	Tyrobp	1.05587e-264	1.70954	0.493	0.189	1.06643e-261
7	Cd52	1.41715e-259	2.05033	0.421	0.148	1.43132e-256
7	Cotl1	4.42606e-231	1.59444	0.507	0.216	4.47032e-228
7	Fcer1g	2.24333e-228	1.57933	0.525	0.231	2.26577e-225
7	H2-DMb1	5.99554e-204	1.97866	0.292	0.088	6.0555e-201
7	Lgals3	3.94879e-194	1.54867	0.394	0.151	3.98827e-191
7	H2-Ob	2.67583e-187	1.88294	0.314	0.105	2.70259e-184
7	Axl	3.93359e-165	1.40064	0.462	0.215	3.97292e-162
7	H2-DMa	4.79376e-130	1.48735	0.342	0.147	4.8417e-127
7	Fyb	1.09071e-119	1.51169	0.292	0.119	1.10162e-116
7	Aif1	1.27967e-115	1.48982	0.309	0.133	1.29247e-112
7	Csf1r	2.11259e-112	1.50585	0.301	0.129	2.13371e-109
7	Sh3bgrl3	2.98262e-104	1.3394	0.308	0.136	3.01244e-101
7	Ptprc	1.13502e-96	1.44554	0.262	0.111	1.14637e-93
7	Ctsd	4.44908e-94	0.967551	0.563	0.378	4.49357e-91
7	Crip1	1.6393e-87	1.26504	0.352	0.184	1.65569e-84
7	Vim	9.43996e-87	0.909403	0.508	0.314	9.53436e-84
7	Ciita	2.18478e-86	1.37206	0.287	0.136	2.20663e-83
7	Alox5ap	1.71076e-76	1.31387	0.288	0.142	1.72787e-73
7	Cxcl16	1.31792e-74	1.24704	0.295	0.149	1.3311e-71
7	Csf2ra	2.21896e-68	1.12547	0.324	0.177	2.24115e-65
7	Srgn	1.90901e-63	1.11818	0.32	0.179	1.9281e-60
7	Pfn1	5.41866e-62	0.577402	0.779	0.674	5.47285e-59
7	Hexb	1.44447e-52	1.04453	0.289	0.164	1.45891e-49
7	Cd68	2.98073e-52	0.943202	0.355	0.218	3.01054e-49
7	Itgb2	5.55988e-45	0.958399	0.267	0.152	5.61548e-42
7	Gsn	2.64539e-43	0.522528	0.506	0.356	2.67184e-40
7	Selplg	6.95322e-43	1.02384	0.282	0.17	7.02275e-40
7	Bgn	1.68416e-42	0.402048	0.617	0.456	1.701e-39
7	S100a6	7.19192e-42	0.985921	0.273	0.163	7.26384e-39
7	Fau	2.94076e-40	0.478655	0.751	0.666	2.97017e-37
7	H2-D1	4.47647e-39	0.438242	0.709	0.599	4.52123e-36
7	Cd63	1.20503e-38	0.620884	0.477	0.346	1.21708e-35
7	Cd44	9.92694e-38	0.79325	0.275	0.165	1.00262e-34
7	Tgfb1	2.96845e-37	0.821732	0.272	0.165	2.99814e-34
7	Sat1	1.00309e-35	0.543643	0.591	0.482	1.01312e-32
7	Acp5	1.55268e-33	0.686716	0.386	0.272	1.56821e-30
7	Tubb5	2.50539e-32	0.756471	0.351	0.243	2.53045e-29
7	Itgb5	3.13232e-31	0.715025	0.329	0.223	3.16364e-28
7	Tgfbi	6.63265e-23	0.503956	0.348	0.25	6.69897e-20
7	Col1a1	1.07002e-22	0.340964	0.332	0.236	1.08072e-19
7	Pld3	3.47597e-22	0.605999	0.262	0.177	3.51073e-19
7	Coro1b	1.38888e-21	0.597714	0.318	0.231	1.40277e-18
7	Col3a1	7.91273e-21	0.411961	0.269	0.185	7.99185e-18
7	Dpt	1.11342e-19	0.503794	0.314	0.228	1.12456e-16
7	Plac8	3.1817e-19	0.680684	0.25	0.175	3.21352e-16
7	Rack1	4.36624e-19	0.360548	0.685	0.626	4.40991e-16
7	Lgals3bp	1.31107e-17	0.479738	0.333	0.251	1.32418e-14
7	Tnfrsf1b	9.84729e-16	0.577893	0.27	0.2	9.94576e-13
7	Tap1	1.74238e-15	0.578712	0.254	0.186	1.7598e-12
7	Cd9	6.03846e-14	0.444989	0.309	0.238	6.09884e-11
7	Akt1	8.9509e-14	0.367909	0.43	0.356	9.04041e-11
7	Anxa2	1.77881e-12	0.436432	0.275	0.21	1.7966e-09
7	Col1a2	2.91144e-12	0.264782	0.352	0.28	2.94056e-09
7	Junb	3.13707e-12	0.470862	0.281	0.218	3.16844e-09
7	Marcksl1	3.2272e-10	0.407049	0.335	0.274	3.25947e-07
7	Cstb	7.34638e-10	0.353974	0.435	0.385	7.41984e-07
7	Mmp14	1.91924e-09	0.394164	0.28	0.225	1.93843e-06
7	H2-T23	5.77959e-09	0.30318	0.409	0.352	5.83738e-06
7	Myl12b	5.10056e-07	0.297328	0.354	0.304	0.000515157
7	Ifngr2	6.7974e-07	0.364555	0.25	0.205	0.000686537
7	Cd47	1.71351e-06	0.275171	0.354	0.309	0.00173065
7	Lgals1	4.39977e-06	0.30236	0.299	0.256	0.00444377
7	Hmgb2	4.89728e-05	0.259862	0.415	0.378	0.0494626
7	Ccnd1	0.000461676	0.277371	0.267	0.236	0.466292
8	Mrc1	0	2.48595	0.542	0.162	0
8	Kdr	0	2.59247	0.49	0.124	0
8	Eng	0	1.92983	0.574	0.218	0
8	Cdh5	8.42586e-265	1.92772	0.457	0.17	8.51012e-262
8	Lyve1	5.82451e-235	2.18053	0.372	0.127	5.88276e-232
8	Igfbp7	4.16117e-211	0.783133	0.944	0.702	4.20278e-208
8	Cd55	6.32541e-207	2.18953	0.299	0.093	6.38866e-204
8	Bmp2	2.37185e-177	1.78758	0.38	0.154	2.39557e-174
8	Pecam1	3.55401e-166	1.65652	0.348	0.135	3.58955e-163
8	Clec14a	1.43343e-151	1.57447	0.417	0.195	1.44776e-148
8	Esam	2.63894e-143	1.6338	0.347	0.146	2.66533e-140
8	Maf	8.89908e-136	1.49718	0.386	0.179	8.98807e-133
8	Cd36	2.01637e-120	1.31123	0.458	0.253	2.03653e-117
8	Adgrf5	9.51879e-109	1.53892	0.31	0.139	9.61398e-106
8	Fabp4	3.0851e-97	0.85118	0.399	0.205	3.11595e-94
8	Tie1	1.86512e-95	1.39345	0.309	0.146	1.88378e-92
8	Ramp2	5.63737e-91	1.51968	0.263	0.116	5.69375e-88
8	Selenop	1.13377e-80	0.408644	0.988	0.947	1.14511e-77
8	Tek	8.38572e-79	1.30785	0.289	0.142	8.46958e-76
8	Hspg2	2.3955e-75	1.26661	0.292	0.147	2.41946e-72
8	Ets1	3.66988e-75	1.17917	0.332	0.178	3.70658e-72
8	Col4a1	1.26628e-72	0.868852	0.461	0.287	1.27895e-69
8	Il6st	3.03073e-72	1.16663	0.383	0.228	3.06104e-69
8	Klf2	6.70567e-71	1.27423	0.324	0.179	6.77273e-68
8	Adgrl4	4.7119e-65	1.27306	0.271	0.14	4.75902e-62
8	Jak1	5.23851e-65	1.16401	0.371	0.227	5.2909e-62
8	Ifitm2	2.09983e-64	0.673412	0.679	0.562	2.12083e-61
8	App	1.59896e-59	0.746977	0.54	0.388	1.61495e-56
8	Ephb4	1.95341e-56	1.11634	0.278	0.152	1.97294e-53
8	Cd93	3.3267e-54	1.06184	0.287	0.161	3.35997e-51
8	Npr1	3.10315e-50	0.945705	0.402	0.273	3.13418e-47
8	Cd38	4.56754e-46	1.15413	0.253	0.144	4.61321e-43
8	Itm2b	1.56733e-45	0.39148	0.909	0.856	1.58301e-42
8	Fyn	2.6714e-45	1.01602	0.289	0.174	2.69811e-42
8	Calm2	8.40427e-39	0.738205	0.478	0.371	8.48832e-36
8	Bmpr2	6.15113e-33	0.935755	0.276	0.179	6.21264e-30
8	Srgn	1.53598e-28	0.844434	0.271	0.181	1.55133e-25
8	Tpt1	1.9443e-27	0.264377	0.925	0.875	1.96375e-24
8	Col4a2	1.07589e-26	0.668747	0.3	0.207	1.08665e-23
8	Lifr	1.00801e-23	0.742551	0.308	0.223	1.0181e-20
8	Marcksl1	1.15811e-23	0.667014	0.361	0.273	1.16969e-20
8	Dpp4	1.83133e-19	0.706337	0.263	0.188	1.84964e-16
8	Tnfrsf1a	6.81167e-15	0.488426	0.397	0.332	6.87979e-12
8	Nr2f2	2.47758e-13	0.546967	0.342	0.279	2.50235e-10
8	Cd47	2.20254e-11	0.473548	0.362	0.308	2.22456e-08
8	Ndrg1	9.88945e-11	0.541193	0.289	0.236	9.98835e-08
8	Vim	7.6864e-08	0.276424	0.37	0.32	7.76327e-05
8	Bst2	9.37683e-08	0.349302	0.446	0.408	9.4706e-05
8	Cotl1	1.99376e-07	0.369576	0.272	0.227	0.00020137
8	Ifitm3	4.20949e-07	0.302861	0.476	0.446	0.000425158
8	Pigr	1.11255e-06	0.389537	0.39	0.363	0.00112368
8	Dusp6	4.73562e-06	0.396564	0.271	0.234	0.00478298
8	H2-T23	1.80458e-05	0.369402	0.376	0.353	0.0182263
8	Adgrl2	4.51178e-05	0.374832	0.27	0.239	0.045569
8	Tsc22d1	0.000354264	0.375931	0.272	0.246	0.357806
8	Akt1	0.00370741	0.256264	0.373	0.358	1
8	Lgals3bp	0.0074187	0.29659	0.272	0.254	1
8	Map1lc3b	0.0082673	0.260368	0.375	0.366	1
9	Dcn	0	2.86916	0.988	0.462	0
9	Bgn	0	1.62577	0.862	0.445	0
9	Tgfbi	0	2.02421	0.618	0.238	0
9	Cxcl12	0	1.99979	0.927	0.563	0
9	Igfbp3	0	2.62886	0.504	0.168	0
9	Igfbp7	0	1.20403	0.986	0.7	0
9	Col14a1	1.79833e-208	1.81858	0.391	0.146	1.81631e-205
9	Hgf	2.84727e-208	1.76437	0.443	0.182	2.87574e-205
9	Bmp5	3.64769e-197	1.74391	0.394	0.151	3.68416e-194
9	B2m	4.72004e-177	0.620228	0.99	0.944	4.76724e-174
9	Itm2b	5.40759e-128	0.631793	0.938	0.855	5.46167e-125
9	Lum	4.19035e-124	1.33039	0.417	0.206	4.23225e-121
9	Col1a2	5.1234e-106	0.945246	0.488	0.274	5.17463e-103
9	Tnxb	1.94377e-102	1.45924	0.301	0.135	1.96321e-99
9	Serpinh1	7.10193e-96	1.18901	0.368	0.187	7.17295e-93
9	Plac8	8.56839e-96	1.29532	0.344	0.17	8.65408e-93
9	Eng	5.55282e-94	1.06014	0.416	0.225	5.60835e-91
9	Col4a1	1.09099e-93	0.962913	0.487	0.286	1.1019e-90
9	Fgfr2	2.00697e-93	1.33597	0.351	0.178	2.02704e-90
9	Rgs5	3.04198e-83	1.27613	0.307	0.152	3.0724e-80
9	Gm13889	6.92724e-74	1.05975	0.388	0.223	6.99651e-71
9	Gsn	8.49156e-73	0.792005	0.532	0.355	8.57647e-70
9	App	2.07815e-71	0.740866	0.569	0.386	2.09893e-68
9	Sparcl1	5.58182e-69	1.17221	0.283	0.143	5.63764e-66
9	Pdgfrb	3.41834e-65	1.03232	0.336	0.186	3.45252e-62
9	Pdgfra	2.54521e-64	0.960534	0.374	0.219	2.57066e-61
9	Ifitm1	4.66835e-57	0.925651	0.388	0.243	4.71504e-54
9	Ngfr	6.01025e-57	1.21241	0.252	0.131	6.07035e-54
9	H2-D1	1.27435e-55	0.607407	0.703	0.599	1.28709e-52
9	Col1a1	1.3545e-53	0.398972	0.39	0.234	1.36805e-50
9	Il6st	3.21881e-53	0.888347	0.37	0.229	3.251e-50
9	Col3a1	3.61622e-52	0.560332	0.323	0.182	3.65238e-49
9	Lgals3bp	2.40807e-51	0.84346	0.39	0.249	2.43215e-48
9	Vim	5.28706e-50	0.700101	0.467	0.316	5.33993e-47
9	H2-K1	7.0228e-50	0.374022	0.898	0.864	7.09302e-47
9	Sod1	3.72765e-49	0.329051	0.975	0.951	3.76493e-46
9	Ccdc80	1.29614e-48	0.799455	0.39	0.251	1.3091e-45
9	Ifitm3	9.58733e-48	0.668601	0.569	0.442	9.6832e-45
9	Ifitm2	1.00608e-42	0.555964	0.663	0.563	1.01614e-39
9	Cald1	4.77802e-37	0.583047	0.566	0.454	4.8258e-34
9	Rarres2	4.73376e-35	0.387348	0.797	0.717	4.78109e-32
9	Marcksl1	9.39308e-35	0.696378	0.389	0.272	9.48701e-32
9	Mxra8	1.22402e-32	0.851138	0.283	0.182	1.23626e-29
9	Plac9	8.37305e-30	0.834577	0.305	0.208	8.45678e-27
9	Axl	4.11327e-25	0.655702	0.316	0.222	4.15441e-22
9	Col4a2	1.30392e-24	0.637216	0.3	0.207	1.31696e-21
9	Rxra	1.22842e-23	0.457413	0.6	0.52	1.2407e-20
9	Col6a3	8.39694e-22	0.527757	0.375	0.28	8.48091e-19
9	Mmp2	9.25086e-22	0.615538	0.289	0.203	9.34337e-19
9	Ets1	1.47319e-21	0.685532	0.263	0.181	1.48793e-18
9	Nr2f2	4.27894e-20	0.565646	0.365	0.278	4.32173e-17
9	Pxdn	5.4026e-18	0.626885	0.254	0.181	5.45663e-15
9	Lifr	2.86458e-16	0.524142	0.298	0.223	2.89323e-13
9	Hspb1	3.65427e-16	0.404726	0.467	0.391	3.69081e-13
9	Tnfrsf1a	2.97002e-15	0.434887	0.404	0.331	2.99972e-12
9	Pigr	9.2103e-14	0.404572	0.431	0.361	9.3024e-11
9	Lamp2	1.3025e-13	0.34958	0.479	0.409	1.31552e-10
9	Sorbs1	1.70454e-13	0.570806	0.257	0.194	1.72158e-10
9	Anxa2	2.42581e-13	0.520187	0.275	0.21	2.45007e-10
9	H2-Q1	8.44704e-13	0.461759	0.334	0.268	8.53151e-10
9	Itga8	1.64907e-08	0.253252	0.342	0.286	1.66556e-05
9	Ifnar2	3.52031e-08	0.474115	0.258	0.213	3.55551e-05
9	Calm2	5.18995e-08	0.345534	0.42	0.373	5.24185e-05
9	H2-T23	5.62118e-08	0.347826	0.398	0.352	5.67739e-05
9	Lgals9	8.59058e-07	0.268622	0.541	0.507	0.000867648
9	Cd47	3.1927e-06	0.291986	0.352	0.309	0.00322462
9	Cd81	3.72694e-06	0.274888	0.461	0.431	0.00376421
9	Itgb5	1.65286e-05	0.295848	0.265	0.226	0.0166939
9	Akt1	7.79632e-05	0.268205	0.389	0.357	0.0787428
9	Pten	0.000347807	0.295784	0.257	0.225	0.351285
9	Ccl19	0.00125142	0.261806	0.366	0.342	1
9	Mmp14	0.00199154	0.252447	0.253	0.226	1
10	Col1a1	0	3.92032	0.939	0.212	0
10	Col3a1	0	3.79336	0.848	0.161	0
10	Col1a2	0	2.83768	0.82	0.261	0
10	Bgn	0	1.72008	0.87	0.446	0
10	Col4a1	0	1.95307	0.694	0.278	0
10	Dcn	0	1.22438	0.868	0.469	0
10	Col4a2	0	2.05502	0.571	0.196	0
10	Igfbp7	0	1.80667	0.991	0.701	0
10	Col6a3	6.24069e-293	1.81221	0.617	0.271	6.3031e-290
10	Lum	2.463e-224	1.69773	0.503	0.203	2.48763e-221
10	Vim	2.05862e-216	1.38536	0.63	0.31	2.0792e-213
10	Itga8	1.33348e-199	1.51318	0.57	0.277	1.34682e-196
10	Mmp2	1.33858e-182	1.63396	0.462	0.196	1.35196e-179
10	Ccdc80	1.01529e-181	1.46066	0.529	0.246	1.02544e-178
10	Gm13889	1.88504e-180	1.54256	0.493	0.22	1.90389e-177
10	Sparcl1	5.97212e-176	1.67608	0.378	0.14	6.03184e-173
10	Col6a1	2.13001e-174	1.82976	0.333	0.114	2.15131e-171
10	Gsn	1.18756e-170	1.06403	0.651	0.35	1.19944e-167
10	Col6a2	2.01316e-167	1.74217	0.355	0.13	2.03329e-164
10	Pdgfrb	1.45468e-160	1.47858	0.431	0.183	1.46923e-157
10	Serpinh1	2.55307e-158	1.50383	0.431	0.185	2.5786e-155
10	Cxcl12	9.1668e-144	0.910392	0.79	0.57	9.25847e-141
10	Dpt	1.03312e-140	1.2549	0.471	0.222	1.04345e-137
10	Col14a1	3.46537e-98	1.30276	0.331	0.149	3.50002e-95
10	Tgfbi	6.88297e-89	1.03382	0.447	0.247	6.9518e-86
10	Col15a1	1.79937e-83	1.24413	0.348	0.174	1.81736e-80
10	Mgp	5.70937e-82	2.07516	0.28	0.133	5.76647e-79
10	Mrc2	7.26785e-80	1.20955	0.321	0.156	7.34053e-77
10	Pdgfra	1.51864e-76	1.04809	0.399	0.219	1.53383e-73
10	Itgb5	5.77187e-76	1.16218	0.394	0.221	5.82959e-73
10	Lgals3bp	1.6479e-74	0.944102	0.435	0.247	1.66438e-71
10	App	8.80468e-71	0.706151	0.588	0.386	8.89272e-68
10	Cxcl14	3.15288e-70	1.30295	0.26	0.12	3.18441e-67
10	Fgfr2	2.59548e-68	1.12008	0.34	0.18	2.62144e-65
10	Fzd1	3.34601e-67	1.20168	0.317	0.166	3.37947e-64
10	Cd74	3.52989e-64	0.492786	0.595	0.406	3.56519e-61
10	Plac8	1.96489e-57	1.00448	0.318	0.172	1.98453e-54
10	Gas6	9.39461e-54	0.876973	0.385	0.23	9.48856e-51
10	Cd63	1.92897e-53	0.685404	0.518	0.345	1.94826e-50
10	Mxra8	4.70833e-53	0.883881	0.325	0.181	4.75541e-50
10	Axl	6.47639e-52	0.847104	0.369	0.22	6.54116e-49
10	Psap	4.46744e-49	0.437794	0.868	0.796	4.51212e-46
10	Eng	2.69593e-45	0.71381	0.373	0.228	2.72289e-42
10	Hgf	9.85584e-42	0.878372	0.315	0.188	9.95439e-39
10	Bmp5	2.95724e-39	0.946257	0.271	0.157	2.98681e-36
10	H2-Ab1	3.51826e-35	0.388976	0.441	0.301	3.55344e-32
10	H2-D1	6.18617e-33	0.428984	0.702	0.6	6.24803e-30
10	C1qb	9.05395e-33	0.458997	0.402	0.272	9.14449e-30
10	Cotl1	1.36052e-32	0.661317	0.345	0.224	1.37412e-29
10	C1qa	2.63028e-32	0.574502	0.361	0.239	2.65658e-29
10	H2-Eb1	5.58302e-31	0.407874	0.391	0.268	5.63885e-28
10	Crip1	1.26363e-29	0.67009	0.295	0.187	1.27627e-26
10	Anxa2	3.83672e-29	0.644935	0.32	0.209	3.87508e-26
10	S100a6	4.30156e-28	0.807879	0.26	0.164	4.34457e-25
10	H2-Aa	9.49318e-26	0.298355	0.343	0.229	9.58812e-23
10	Mmp14	4.4295e-23	0.639617	0.319	0.224	4.4738e-20
10	Tpm1	4.71422e-23	0.597661	0.386	0.286	4.76136e-20
10	Lgals1	9.53193e-21	0.578969	0.347	0.254	9.62725e-18
10	Tgfbr2	4.88613e-20	0.68945	0.265	0.182	4.93499e-17
10	Ctsd	1.06819e-19	0.455067	0.475	0.383	1.07887e-16
10	Marcksl1	3.08032e-18	0.440032	0.366	0.273	3.11113e-15
10	Tyrobp	8.96403e-13	0.361155	0.271	0.199	9.05367e-10
10	Alcam	1.75772e-09	0.419294	0.261	0.203	1.77529e-06
10	Lmna	7.45732e-09	0.341867	0.325	0.264	7.5319e-06
10	Calm3	6.29542e-07	0.303719	0.291	0.24	0.000635837
10	Il11ra1/2	7.28308e-07	0.339651	0.318	0.267	0.000735591
10	Plac9	1.95288e-06	0.386746	0.255	0.211	0.00197241
10	Tubb5	6.02227e-06	0.276542	0.291	0.246	0.00608249
11	Spp1	0	3.06544	0.995	0.221	0
11	Clu	0	1.31057	0.985	0.874	0
11	Anxa4	2.37964e-151	1.30986	0.517	0.252	2.40344e-148
11	Epcam	1.10419e-150	1.65784	0.328	0.119	1.11523e-147
11	Gas6	5.82346e-122	1.12791	0.465	0.227	5.88169e-119
11	Sox9	1.37585e-114	1.24696	0.428	0.21	1.3896e-111
11	App	4.47762e-108	0.939188	0.619	0.385	4.5224e-105
11	Igfbp7	5.72992e-67	0.387004	0.886	0.706	5.78721e-64
11	Fgfr3	3.64178e-66	1.00262	0.373	0.207	3.6782e-63
11	Cdh1	6.58204e-66	1.03085	0.348	0.186	6.64786e-63
11	Ezr	5.17726e-56	1.06491	0.293	0.155	5.22903e-53
11	Mmp7	6.39063e-50	0.715213	0.276	0.144	6.45453e-47
11	Krt8	4.10528e-47	0.580006	0.623	0.482	4.14633e-44
11	Cd63	4.28496e-43	0.657378	0.495	0.346	4.32781e-40
11	Alcam	1.36506e-40	0.828125	0.328	0.201	1.37871e-37
11	Krt18	7.48424e-39	0.638033	0.528	0.396	7.55908e-36
11	Bgn	1.67237e-32	0.357407	0.606	0.457	1.6891e-29
11	Tm4sf1	5.7581e-30	0.779361	0.264	0.161	5.81569e-27
11	Cd9	1.36512e-28	0.715942	0.345	0.237	1.37877e-25
11	Ctnnb1	5.11076e-24	0.58865	0.433	0.33	5.16187e-21
11	Sox4	1.43954e-23	0.607469	0.376	0.275	1.45393e-20
11	Lcn2	1.63496e-23	0.567132	0.257	0.165	1.65131e-20
11	Marcksl1	1.12034e-22	0.552827	0.374	0.273	1.13154e-19
11	Ccnd1	3.56466e-22	0.61925	0.331	0.234	3.60031e-19
11	Anxa2	2.1993e-19	0.541038	0.299	0.21	2.22129e-16
11	Dpt	3.07491e-19	0.494758	0.32	0.228	3.10566e-16
11	Fgfr2	2.7018e-13	0.508772	0.252	0.183	2.72882e-10
11	Ifi27	3.91764e-12	0.403812	0.441	0.375	3.95682e-09
11	Notch2	7.96182e-12	0.544415	0.25	0.188	8.04144e-09
11	Bcl2l1	1.00187e-10	0.448504	0.299	0.236	1.01189e-07
11	Myl12a	3.1333e-10	0.399454	0.388	0.324	3.16464e-07
11	Calm2	8.98183e-09	0.334057	0.431	0.373	9.07164e-06
11	Myl12b	1.57134e-08	0.390148	0.361	0.304	1.58705e-05
11	Fabp5	2.97954e-06	0.367851	0.252	0.207	0.00300934
11	Ndrg1	5.86216e-06	0.332521	0.28	0.236	0.00592078
11	Mmp14	3.80299e-05	0.326827	0.264	0.226	0.0384102
11	Tpm1	0.000379531	0.273959	0.323	0.289	0.383326
11	Rbm47	0.000399624	0.275714	0.282	0.247	0.40362
11	Rbpj	0.000727061	0.254709	0.295	0.261	0.734332
11	Prox1	0.00180298	0.269862	0.261	0.232	1
11	Jun	0.00512504	0.275945	0.261	0.237	1
12	Saa1/2	0	3.42037	0.986	0.259	0
12	Lcn2	1.3319e-120	1.4296	0.371	0.161	1.34522e-117
12	Ttr	2.67596e-54	0.298021	1	0.988	2.70272e-51
12	Ldha	1.26274e-42	0.414563	0.854	0.761	1.27537e-39
12	Fgg	8.14005e-41	0.441676	0.875	0.777	8.22145e-38
13	Sod1	0	0.983227	0.993	0.95	0
13	Apoc1	0	0.890373	0.999	0.984	0
13	Apoe	0	0.752684	1	0.999	0
13	Gpx1	9.37706e-299	0.758005	0.997	0.979	9.47083e-296
13	Fgg	8.72129e-240	0.864417	0.963	0.774	8.8085e-237
13	Hspb1	6.0739e-213	1.27965	0.713	0.382	6.13464e-210
13	Selenop	8.37325e-194	0.634979	0.992	0.947	8.45698e-191
13	Itm2b	4.62972e-189	0.731502	0.959	0.855	4.67601e-186
13	Glud1	1.75046e-187	0.775831	0.95	0.808	1.76797e-184
13	Ttr	2.31776e-179	0.523553	1	0.988	2.34094e-176
13	Cidea	6.92026e-178	1.6216	0.393	0.141	6.98946e-175
13	Lamp2	3.30152e-162	1.11628	0.687	0.401	3.33454e-159
13	Azgp1	5.42183e-160	0.657141	0.962	0.819	5.47605e-157
13	G0s2	2.63363e-158	1.11123	0.72	0.44	2.65997e-155
13	Rxra	2.01979e-157	1.0046	0.771	0.514	2.03999e-154
13	Atp5b	4.08186e-138	0.675201	0.928	0.82	4.12268e-135
13	Apoa1	5.70124e-121	0.451632	0.999	0.97	5.75825e-118
13	Gc	4.07364e-119	0.43435	0.997	0.95	4.11438e-116
13	Gstp1/2	9.62546e-116	0.455295	0.986	0.936	9.72171e-113
13	Hsp90ab1	4.42113e-108	0.586556	0.931	0.82	4.46534e-105
13	Vtn	3.30625e-107	0.651831	0.87	0.665	3.33932e-104
13	Rarres1	3.54748e-104	1.09305	0.462	0.235	3.58296e-101
13	H2-Q10	6.7313e-98	0.567015	0.91	0.764	6.79861e-95
13	Sqstm1	2.50465e-92	0.522159	0.929	0.824	2.5297e-89
13	Ppara	1.11971e-88	0.968322	0.486	0.271	1.13091e-85
13	Ldha	5.08645e-88	0.53524	0.897	0.759	5.13731e-85
13	Tpi1	1.69108e-87	0.512038	0.918	0.806	1.70799e-84
13	Tpt1	4.95045e-82	0.447559	0.952	0.874	4.99996e-79
13	Fn1	8.83172e-82	0.711934	0.675	0.452	8.92004e-79
13	Uba52	2.88294e-80	0.453132	0.948	0.894	2.91177e-77
13	Hsp90b1	1.84523e-78	0.717496	0.644	0.424	1.86368e-75
13	Atp5e	4.24254e-72	0.495501	0.873	0.73	4.28497e-69
13	Egfr	2.05446e-70	0.912596	0.427	0.238	2.07501e-67
13	Crp	5.89272e-70	0.763556	0.554	0.348	5.95164e-67
13	Clec2d	2.42615e-66	0.683646	0.589	0.38	2.45041e-63
13	Naca	3.53231e-62	0.520216	0.83	0.692	3.56763e-59
13	Col18a1	1.18672e-60	0.606021	0.667	0.472	1.19859e-57
13	Cald1	8.48652e-58	0.62184	0.638	0.452	8.57139e-55
13	Cd164	2.44321e-57	0.775868	0.479	0.3	2.46765e-54
13	Lgals9	9.13572e-57	0.602472	0.671	0.502	9.22707e-54
13	Hsp90aa1	1.10828e-56	0.753023	0.479	0.3	1.11936e-53
13	Mif	1.22601e-54	0.448041	0.867	0.759	1.23827e-51
13	Igf1	2.89447e-49	0.560129	0.57	0.387	2.92341e-46
13	B2m	1.32056e-48	0.302474	0.972	0.945	1.33377e-45
13	Npr2	6.92879e-47	0.910695	0.255	0.13	6.99808e-44
13	Prox1	5.66001e-43	0.745127	0.373	0.228	5.71661e-40
13	Pgk1	1.87084e-41	0.517898	0.635	0.481	1.88955e-38
13	Sec23a	7.76335e-37	0.759071	0.293	0.172	7.84098e-34
13	Sod2	2.37267e-36	0.56229	0.509	0.361	2.3964e-33
13	Dpp4	3.09691e-35	0.762856	0.309	0.187	3.12788e-32
13	Cd36	3.11469e-32	0.542774	0.391	0.257	3.14584e-29
13	Nr1h3	5.58732e-31	0.504819	0.436	0.3	5.6432e-28
13	Eif5a	2.74286e-30	0.370555	0.753	0.639	2.77029e-27
13	Tubb4b	3.23414e-30	0.492124	0.431	0.295	3.26648e-27
13	Tpm2	1.55947e-29	0.655001	0.275	0.168	1.57506e-26
13	Insig1	1.56065e-29	0.576756	0.357	0.234	1.57626e-26
13	S100a10	2.32121e-29	0.392332	0.662	0.529	2.34443e-26
13	Eno1/b	1.29801e-28	0.377017	0.736	0.616	1.31099e-25
13	Atg5	1.47006e-28	0.660956	0.317	0.205	1.48476e-25
13	Ahr	1.07113e-25	0.59799	0.264	0.164	1.08184e-22
13	Arg1	1.09996e-25	0.261096	0.867	0.796	1.11096e-22
13	Erbb3	4.31249e-25	0.599798	0.338	0.229	4.35561e-22
13	Xbp1	7.53427e-25	0.454763	0.449	0.326	7.60961e-22
13	Cd81	1.72545e-24	0.384243	0.558	0.427	1.7427e-21
13	Pigr	1.83905e-24	0.412259	0.49	0.359	1.85744e-21
13	Tyms	2.4531e-24	0.383641	0.626	0.507	2.47763e-21
13	Acp5	5.57996e-24	0.487282	0.388	0.273	5.63576e-21
13	Tsc22d1	2.26908e-22	0.522255	0.35	0.243	2.29178e-19
13	Hmgcs1	2.0298e-21	0.527461	0.319	0.217	2.0501e-18
13	Lgals1	4.40294e-21	0.440416	0.362	0.254	4.44696e-18
13	Ddc	2.04722e-20	0.491698	0.368	0.266	2.0677e-17
13	Pten	2.16285e-20	0.542299	0.319	0.223	2.18448e-17
13	Zbtb16	9.16168e-19	0.574141	0.277	0.189	9.2533e-16
13	Il15ra	2.3003e-18	0.384702	0.417	0.311	2.3233e-15
13	Arid5b	6.50746e-18	0.512742	0.284	0.197	6.57254e-15
13	Fzd5	6.93546e-18	0.516582	0.261	0.176	7.00481e-15
13	Rbm47	7.46408e-18	0.404584	0.342	0.245	7.53872e-15
13	Vegfa	1.77606e-16	0.318793	0.382	0.281	1.79382e-13
13	Rack1	5.88783e-16	0.255732	0.714	0.625	5.9467e-13
13	Adgrl2	1.82543e-15	0.436239	0.322	0.237	1.84368e-12
13	Bcl2	3.48873e-15	0.451037	0.252	0.174	3.52362e-12
13	Hdac11	4.68759e-15	0.452726	0.3	0.219	4.73447e-12
13	Csk	6.81004e-14	0.360485	0.34	0.254	6.87814e-11
13	Srsf2	1.91254e-13	0.313583	0.46	0.367	1.93167e-10
13	Stat1	4.96863e-13	0.424591	0.264	0.192	5.01831e-10
13	Bmp1	1.405e-12	0.386015	0.279	0.206	1.41905e-09
13	Hbb	3.17131e-12	0.276753	0.319	0.242	3.20303e-09
13	Ifna	5.03858e-12	0.343813	0.319	0.241	5.08896e-09
13	Arf1	7.07147e-12	0.264139	0.48	0.388	7.14219e-09
13	Btf3	7.77164e-12	0.315387	0.423	0.338	7.84936e-09
13	Rbpj	2.63751e-11	0.354845	0.335	0.26	2.66389e-08
13	Nt5c3	6.77824e-11	0.340439	0.319	0.246	6.84602e-08
13	Pttg1	6.73659e-10	0.356262	0.271	0.207	6.80396e-07
13	Ceacam1	1.00374e-09	0.292602	0.272	0.206	1.01378e-06
13	Cflar	2.00078e-09	0.34177	0.272	0.21	2.02079e-06
13	Ptges3	2.58577e-09	0.259977	0.326	0.256	2.61163e-06
13	Calm1	1.57243e-08	0.253063	0.264	0.202	1.58815e-05
13	Mmp19	4.4455e-08	0.275018	0.254	0.196	4.48996e-05
14	Krt8	0	1.77422	0.844	0.475	0
14	Sqstm1	3.17887e-223	1.24027	0.939	0.824	3.21066e-220
14	Ly6d	6.27366e-162	1.59516	0.49	0.209	6.33639e-159
14	Krt18	4.51024e-141	1.29243	0.667	0.393	4.55534e-138
14	Cstb	2.26977e-110	1.10873	0.629	0.379	2.29246e-107
14	S100a10	3.54609e-108	0.978041	0.745	0.527	3.58156e-105
14	Anxa2	9.37553e-87	1.17064	0.414	0.206	9.46928e-84
14	Cdkn1a	1.1179e-63	1.12276	0.387	0.21	1.12908e-60
14	Lmna	1.25063e-61	0.946527	0.446	0.261	1.26313e-58
14	Eno1/b	3.89438e-44	0.517611	0.749	0.616	3.93332e-41
14	H2-K1	1.12891e-33	0.356939	0.923	0.863	1.1402e-30
14	Tpm1	5.41474e-29	0.605233	0.419	0.286	5.46889e-26
14	Ldha	3.44887e-28	0.348694	0.86	0.761	3.48336e-25
14	Cd63	2.73918e-25	0.543121	0.476	0.347	2.76657e-22
14	Lgals1	3.18199e-14	0.388803	0.348	0.255	3.21381e-11
14	Arf1	9.63845e-14	0.340472	0.486	0.388	9.73483e-11
14	Bax	1.08104e-10	0.476745	0.303	0.232	1.09185e-07
14	Tubb4b	1.29017e-09	0.373928	0.373	0.298	1.30308e-06
14	Cd9	9.13758e-08	0.261071	0.304	0.239	9.22895e-05
14	Bst2	1.09568e-07	0.251394	0.479	0.408	0.000110664
14	H2-Q1	8.58845e-06	0.2707	0.323	0.269	0.00867434
14	Hspb1	5.4902e-05	0.273717	0.444	0.392	0.055451
15	Cd5l	0	4.04616	0.784	0.139	0
15	C1qb	0	2.70768	0.822	0.259	0
15	C1qa	0	2.77601	0.781	0.227	0
15	C1qc	0	2.55644	0.557	0.147	0
15	Ctsd	4.99174e-247	1.85758	0.718	0.376	5.04165e-244
15	Cd74	7.99085e-240	1.39675	0.77	0.402	8.07076e-237
15	Tyrobp	5.36494e-214	1.91083	0.511	0.192	5.41859e-211
15	Psap	2.51876e-199	1.14965	0.926	0.794	2.54395e-196
15	Marco	4.96268e-176	2.882	0.386	0.141	5.01231e-173
15	H2-Ab1	2.0865e-165	1.26767	0.617	0.297	2.10736e-162
15	Cotl1	2.2887e-152	1.58185	0.502	0.22	2.31159e-149
15	Lgals3	4.48444e-148	1.65839	0.406	0.154	4.52929e-145
15	H2-Aa	2.20818e-128	1.25581	0.492	0.225	2.23026e-125
15	Csf1r	4.57809e-125	1.68049	0.348	0.13	4.62387e-122
15	Fcer1g	1.3583e-124	1.52795	0.486	0.236	1.37188e-121
15	H2-Eb1	6.55711e-122	1.11662	0.54	0.264	6.62268e-119
15	Axl	1.09909e-106	1.34821	0.454	0.218	1.11009e-103
15	Aif1	4.65425e-103	1.64004	0.333	0.135	4.7008e-100
15	Slc40a1	3.39852e-102	1.45585	0.449	0.225	3.4325e-99
15	Fyb	3.56523e-83	1.54767	0.292	0.121	3.60089e-80
15	Gpnmb	9.86705e-77	1.4054	0.317	0.144	9.96572e-74
15	Apoe	1.13961e-76	0.391808	1	0.999	1.151e-73
15	Cd68	4.48802e-71	1.18893	0.41	0.219	4.5329e-68
15	Clec12a	3.70091e-68	1.39828	0.273	0.119	3.73792e-65
15	Sat1	1.94027e-60	0.854092	0.644	0.482	1.95968e-57
15	Pld3	1.03815e-50	1.13454	0.328	0.176	1.04853e-47
15	Mrc1	5.75083e-48	1.01472	0.323	0.174	5.80833e-45
15	Vcam1	7.95065e-45	1.10935	0.296	0.158	8.03015e-42
15	Ptgs1	5.45456e-44	1.06116	0.277	0.143	5.5091e-41
15	Pfn1	1.30582e-41	0.566979	0.773	0.676	1.31888e-38
15	H2-D1	3.95992e-40	0.550144	0.724	0.6	3.99952e-37
15	Cd52	6.21529e-34	0.949606	0.275	0.156	6.27744e-31
15	Acp5	2.69006e-31	0.837448	0.398	0.273	2.71696e-28
15	Cdh5	3.25252e-29	0.885108	0.294	0.179	3.28505e-26
15	Cxcl16	2.28497e-27	1.01413	0.255	0.152	2.30782e-24
15	Csf2ra	6.57583e-27	0.824213	0.291	0.18	6.64159e-24
15	Cd44	1.76677e-26	0.932205	0.271	0.167	1.78443e-23
15	Itm2b	8.37786e-26	0.357697	0.892	0.857	8.46164e-23
15	Lgals3bp	5.64941e-25	0.728275	0.366	0.251	5.7059e-22
15	Fcgr4	6.68794e-24	0.799477	0.298	0.193	6.75482e-21
15	Hexb	3.17435e-22	0.831	0.263	0.167	3.2061e-19
15	Tgfb1	1.25822e-21	0.805566	0.262	0.167	1.27081e-18
15	Tnfrsf1b	1.48348e-18	0.680039	0.293	0.2	1.49831e-15
15	Crip1	1.1715e-16	0.596714	0.278	0.189	1.18322e-13
15	Vim	1.27426e-16	0.425994	0.424	0.319	1.287e-13
15	Srgn	2.94695e-15	0.621895	0.265	0.183	2.97642e-12
15	Tgfbi	4.89525e-12	0.366559	0.337	0.252	4.9442e-09
15	Cstb	4.91556e-11	0.385672	0.46	0.385	4.96471e-08
15	Coro1b	2.19949e-10	0.485469	0.303	0.233	2.22148e-07
15	Cd63	3.42863e-09	0.397071	0.416	0.35	3.46292e-06
15	Cd36	7.38886e-08	0.441813	0.318	0.26	7.46275e-05
15	Tubb5	1.16065e-06	0.395661	0.3	0.246	0.00117226
15	Itgb5	1.42461e-06	0.400684	0.279	0.226	0.00143885
15	Nr1h3	2.20532e-05	0.355999	0.349	0.304	0.0222738
15	Tnfrsf1a	3.45202e-05	0.269567	0.379	0.333	0.0348654
15	Myl12a	0.00012723	0.252074	0.368	0.326	0.128502
15	H2-T23	0.000160673	0.288984	0.393	0.353	0.16228
15	Akt1	0.000181631	0.266983	0.397	0.358	0.183447
15	Marcksl1	0.000759375	0.297873	0.312	0.276	0.766968
15	Cd47	0.00406126	0.269763	0.337	0.31	1
16	Glul	0	2.78555	0.998	0.44	0
16	Sod1	7.97623e-61	0.471502	0.983	0.951	8.056e-58
16	Hspb1	1.203e-43	0.761581	0.553	0.39	1.21503e-40
16	Npr2	1.00276e-39	1.14771	0.256	0.131	1.01279e-36
16	Glud1	9.82546e-36	0.440409	0.9	0.81	9.92371e-33
16	Itm2b	1.66928e-28	0.372123	0.908	0.857	1.68598e-25
16	Apoc1	2.06018e-23	0.277739	0.995	0.984	2.08078e-20
16	Rxra	3.17467e-18	0.436829	0.613	0.521	3.20641e-15
16	Ppara	1.22616e-13	0.557004	0.36	0.277	1.23842e-10
16	Tyms	7.10894e-13	0.35497	0.594	0.509	7.18003e-10
16	Tsc22d1	3.28178e-12	0.545463	0.324	0.245	3.3146e-09
16	Hsp90ab1	3.32136e-11	0.262499	0.869	0.823	3.35457e-08
16	Fabp4	1.66217e-08	0.362698	0.277	0.212	1.67879e-05
16	Eng	4.32049e-07	0.573403	0.284	0.232	0.00043637
16	Tubb4b	5.77302e-07	0.345658	0.359	0.299	0.000583076
16	Egfr	1.39645e-06	0.495039	0.296	0.244	0.00141042
16	Hmgcs1	9.86786e-06	0.419988	0.267	0.22	0.00996654
16	Lamp2	1.08478e-05	0.285194	0.458	0.411	0.0109563
16	Rarres1	1.39711e-05	0.354883	0.29	0.242	0.0141108
16	Il6st	2.79859e-05	0.478473	0.277	0.234	0.0282657
16	Clec2d	5.27674e-05	0.30039	0.431	0.386	0.0532951
16	Cald1	0.000127206	0.269018	0.497	0.458	0.128478
16	Lgals1	0.000520476	0.30756	0.297	0.257	0.525681
16	Srsf2	0.000736101	0.292673	0.402	0.369	0.743462
16	Plcg1	0.000817061	0.307843	0.251	0.215	0.825231
16	Il15ra	0.000837729	0.31689	0.349	0.314	0.846106
16	Hdac11	0.00154407	0.261401	0.257	0.221	1
16	Hsp90aa1	0.00331921	0.260028	0.336	0.306	1
17	Arg1	0	1.24507	0.988	0.793	0
17	Apoa1	0	1.09522	1	0.97	0
17	Ttr	2.71794e-277	0.854642	1	0.988	2.74512e-274
17	Gpx1	2.4282e-263	0.823668	1	0.979	2.45248e-260
17	Apoc1	4.99471e-224	0.744256	0.999	0.984	5.04466e-221
17	Apoe	1.01717e-220	0.579231	1	0.999	1.02735e-217
17	Ldha	3.27114e-208	1.06137	0.945	0.759	3.30385e-205
17	Gc	3.98646e-185	0.703922	0.998	0.951	4.02633e-182
17	Vtn	2.20762e-144	0.909371	0.888	0.667	2.22969e-141
17	Fgg	1.87224e-138	0.880791	0.94	0.776	1.89096e-135
17	Rarres2	3.27498e-118	0.84458	0.89	0.716	3.30773e-115
17	Selenop	2.16586e-98	0.528722	0.997	0.948	2.18752e-95
17	H2-Q10	9.35984e-87	0.643581	0.922	0.765	9.45344e-84
17	Atp5b	3.04094e-77	0.583036	0.929	0.821	3.07135e-74
17	Azgp1	2.29994e-70	0.486619	0.959	0.821	2.32294e-67
17	Atp5e	1.07912e-46	0.488934	0.86	0.732	1.08991e-43
17	Fn1	4.3554e-25	0.487748	0.592	0.457	4.39896e-22
17	Bst2	7.05124e-25	0.554522	0.539	0.406	7.12175e-22
17	Glud1	2.06756e-24	0.315493	0.887	0.811	2.08824e-21
17	Lgals9	1.11227e-23	0.448222	0.642	0.505	1.12339e-20
17	Col18a1	3.85589e-23	0.422225	0.618	0.475	3.89445e-20
17	S100a10	4.70001e-23	0.471775	0.641	0.531	4.74701e-20
17	Ifitm3	1.68265e-21	0.441996	0.57	0.444	1.69948e-18
17	Pgk1	4.08534e-16	0.377002	0.589	0.484	4.1262e-13
17	Eif5a	7.61311e-15	0.313831	0.731	0.641	7.68925e-12
17	Ifi27	8.65896e-14	0.43727	0.473	0.375	8.74554e-11
17	Eno1/b	7.34939e-13	0.319414	0.696	0.619	7.42289e-10
17	Cdkn1a	1.39318e-08	0.454135	0.279	0.214	1.40711e-05
17	Ccnd1	0.000995997	0.270614	0.275	0.236	1
18	Fgg	1.55908e-147	0.948233	0.937	0.777	1.57467e-144
18	Apoa1	3.56558e-142	0.738152	0.991	0.97	3.60124e-139
18	Arg1	5.00241e-136	0.825304	0.957	0.794	5.05243e-133
18	Serpina1a	9.6775e-77	0.653178	0.921	0.776	9.77427e-74
18	Ttr	4.62985e-66	0.421047	0.995	0.988	4.67614e-63
18	Vtn	1.65873e-62	0.623005	0.85	0.668	1.67532e-59
18	Apoc1	2.81085e-45	0.331092	0.994	0.984	2.83896e-42
18	G0s2	3.90846e-43	0.730028	0.63	0.446	3.94754e-40
18	Azgp1	3.11329e-41	0.401127	0.935	0.822	3.14442e-38
18	Gpx1	8.16436e-39	0.319413	0.991	0.979	8.246e-36
18	Igf1	2.98934e-34	0.676388	0.562	0.389	3.01923e-31
18	Fn1	4.4248e-34	0.594634	0.629	0.456	4.46905e-31
18	Gc	1.09939e-32	0.288342	0.982	0.951	1.11039e-29
18	Col18a1	2.42242e-32	0.537513	0.641	0.475	2.44665e-29
18	Selenop	4.22307e-31	0.318962	0.978	0.948	4.2653e-28
18	H2-Q10	1.58281e-27	0.380311	0.872	0.766	1.59864e-24
18	Crp	2.60257e-26	0.580447	0.505	0.352	2.62859e-23
18	Ldha	1.97733e-24	0.367408	0.856	0.762	1.9971e-21
18	Rarres2	5.16272e-23	0.34455	0.834	0.718	5.21434e-20
18	Bmp1	3.06793e-21	0.628553	0.327	0.205	3.09861e-18
18	Clec2d	9.64739e-20	0.45129	0.522	0.384	9.74387e-17
18	Egfr	2.29639e-19	0.574731	0.362	0.242	2.31935e-16
18	Atp5e	4.77936e-16	0.312382	0.814	0.733	4.82715e-13
18	Prox1	1.18568e-15	0.554329	0.335	0.231	1.19753e-12
18	Ddc	6.80481e-14	0.446591	0.372	0.267	6.87286e-11
18	Hsp90b1	8.64064e-12	0.322595	0.542	0.429	8.72705e-09
18	Il1rap	9.4008e-12	0.544175	0.25	0.17	9.49481e-09
18	Il15ra	8.10621e-11	0.33324	0.411	0.313	8.18728e-08
18	Ppara	4.55563e-10	0.374158	0.365	0.277	4.60119e-07
18	Cyp2u1	5.61152e-10	0.530205	0.255	0.182	5.66763e-07
18	Vegfa	6.39054e-10	0.315419	0.374	0.283	6.45444e-07
18	Lgals9	8.96432e-09	0.250936	0.598	0.506	9.05396e-06
18	Ccl19	1.3508e-07	0.304584	0.422	0.341	0.000136431
18	Mapk14	6.46075e-07	0.367096	0.254	0.192	0.000652536
18	Erbb3	6.66135e-07	0.335224	0.299	0.232	0.000672796
18	Ifna	7.58738e-07	0.320853	0.31	0.242	0.000766326
18	Ceacam1	8.58647e-07	0.34898	0.27	0.207	0.000867234
18	Insig1	1.28081e-06	0.370656	0.299	0.237	0.00129361
18	Ccl21a/b/d	1.39817e-06	0.281854	0.293	0.227	0.00141216
18	Cdkn1a	2.18004e-06	0.34253	0.275	0.214	0.00220184
18	Cd164	2.94061e-06	0.281027	0.372	0.305	0.00297002
18	Efna1	4.48272e-06	0.342631	0.25	0.193	0.00452754
18	Ifi27	1.46474e-05	0.269446	0.44	0.376	0.0147939
18	Mmp19	2.29461e-05	0.27599	0.251	0.197	0.0231755
18	Rbm47	0.000116314	0.250244	0.3	0.247	0.117478
18	Jun	0.00114178	0.331179	0.276	0.237	1
19	Mt2	0	2.76623	0.997	0.552	0
19	Mt1	0	2.58132	1	0.802	0
19	Gc	0	1.25188	0.998	0.951	0
19	Ttr	0	1.19006	0.999	0.988	0
19	Apoc1	2.93901e-273	0.84312	0.999	0.984	2.9684e-270
19	Serpina1a	4.94525e-264	1.16578	0.971	0.775	4.9947e-261
19	Azgp1	3.14917e-252	1.08465	0.984	0.82	3.18066e-249
19	Klrb1	1.2751e-248	1.81258	0.646	0.23	1.28785e-245
19	Mmp9	5.51247e-246	1.78354	0.657	0.239	5.56759e-243
19	Fgg	1.29453e-239	1.17182	0.969	0.776	1.30748e-236
19	H2-Q10	1.07176e-236	1.1153	0.964	0.764	1.08248e-233
19	Selenop	1.51525e-229	0.855886	1	0.948	1.5304e-226
19	Tlr2	3.24208e-219	1.68384	0.632	0.234	3.2745e-216
19	Rarres1	9.90315e-203	1.7264	0.611	0.234	1.00022e-199
19	Gstp1/2	8.05457e-202	0.872471	0.995	0.937	8.13511e-199
19	Tnfrsf12a	1.1866e-189	1.51007	0.699	0.309	1.19847e-186
19	Mtor	3.76402e-179	1.56398	0.6	0.237	3.80166e-176
19	Cenpf	2.47828e-153	1.72819	0.39	0.12	2.50306e-150
19	Apoa1	1.64901e-152	0.618255	0.998	0.97	1.6655e-149
19	Ccl9	1.67974e-150	1.68373	0.409	0.131	1.69654e-147
19	Sec61g	9.2679e-147	1.20004	0.765	0.425	9.36058e-144
19	Ddit3	1.5494e-146	1.51793	0.492	0.185	1.56489e-143
19	Sat1	1.81122e-145	1.02167	0.825	0.479	1.82933e-142
19	Ltbr	1.12965e-142	1.38322	0.576	0.246	1.14094e-139
19	Cd274	2.38239e-132	1.52257	0.416	0.144	2.40621e-129
19	Igf1	1.66476e-125	1.04288	0.728	0.385	1.68141e-122
19	Bmp4	3.73214e-125	1.38847	0.45	0.168	3.76946e-122
19	Snai1	9.41082e-120	1.20243	0.614	0.301	9.50492e-117
19	Ror1	1.08216e-119	1.32446	0.496	0.204	1.09299e-116
19	Ly75	7.66982e-118	1.43518	0.453	0.179	7.74652e-115
19	Lpar5	1.04617e-116	1.25727	0.563	0.259	1.05663e-113
19	Vtn	2.63442e-106	0.751974	0.895	0.667	2.66076e-103
19	Cd59a	7.99061e-104	1.07579	0.628	0.317	8.07052e-101
19	Hsp90b1	1.02864e-102	1.04769	0.718	0.425	1.03893e-99
19	Vegfb	1.47184e-92	1.0151	0.552	0.267	1.48656e-89
19	Col6a3	1.81045e-92	1.03676	0.558	0.278	1.82855e-89
19	Npr1	2.15384e-92	1.12281	0.545	0.272	2.17537e-89
19	Ar	2.48745e-85	1.37127	0.336	0.129	2.51232e-82
19	Mif	2.95525e-84	0.635185	0.926	0.759	2.98481e-81
19	Pigr	4.04569e-83	0.915607	0.644	0.357	4.08615e-80
19	Myc	1.23016e-76	0.990502	0.495	0.243	1.24246e-73
19	Reg1	6.9691e-72	1.16957	0.347	0.145	7.03879e-69
19	Gpx1	1.46734e-71	0.374304	0.999	0.979	1.48201e-68
19	Adm2	2.49682e-71	0.972148	0.5	0.257	2.52179e-68
19	Fcgr4	4.24876e-66	1.05737	0.405	0.191	4.29125e-63
19	Atp5b	6.57892e-63	0.483005	0.948	0.821	6.64471e-60
19	Blk	1.9604e-59	1.01326	0.405	0.201	1.98001e-56
19	Ddc	3.3861e-55	0.800377	0.488	0.264	3.41996e-52
19	Dst	3.9721e-53	0.952574	0.384	0.194	4.01182e-50
19	Hsp90ab1	5.20898e-53	0.459595	0.933	0.822	5.26107e-50
19	Ifnar2	6.92806e-49	0.844674	0.402	0.21	6.99734e-46
19	Crp	1.7145e-48	0.673533	0.576	0.35	1.73165e-45
19	Lamp2	2.16246e-47	0.609324	0.634	0.407	2.18408e-44
19	Cxcl10	3.22923e-47	0.92063	0.301	0.141	3.26152e-44
19	Parp1	3.15512e-44	0.803111	0.399	0.215	3.18667e-41
19	Glud1	1.44054e-40	0.376577	0.928	0.81	1.45494e-37
19	Ryk	1.82752e-40	0.873802	0.34	0.178	1.84579e-37
19	Col18a1	7.15547e-40	0.541502	0.682	0.474	7.22703e-37
19	Stat6	1.45584e-38	0.780605	0.408	0.235	1.4704e-35
19	Prf1	1.24192e-36	0.903896	0.292	0.15	1.25434e-33
19	Arg1	2.19886e-36	0.263673	0.958	0.795	2.22085e-33
19	Lgals9	4.89512e-31	0.435621	0.702	0.504	4.94407e-28
19	Ccdc80	5.28469e-30	0.576907	0.417	0.253	5.33753e-27
19	Tpt1	1.65481e-28	0.269498	0.955	0.875	1.67136e-25
19	Fgfr3	1.73985e-26	0.529778	0.353	0.21	1.75725e-23
19	H2-DMa	1.85005e-25	0.717297	0.274	0.153	1.86855e-22
19	Sod2	1.05919e-24	0.419522	0.536	0.362	1.06978e-21
19	Cdkn1a	2.99094e-24	0.622087	0.347	0.212	3.02085e-21
19	Erbb3	7.63345e-24	0.571963	0.367	0.23	7.70978e-21
19	Clec2d	4.89965e-22	0.435464	0.539	0.384	4.94865e-19
19	Neat1	1.35241e-21	0.411521	0.708	0.627	1.36594e-18
19	Ifi27	8.73496e-21	0.357907	0.535	0.374	8.82231e-18
19	Sigirr	3.6581e-20	0.640788	0.268	0.16	3.69469e-17
19	S100a10	4.83234e-19	0.291667	0.691	0.531	4.88066e-16
19	Prox1	7.98187e-19	0.562661	0.351	0.231	8.06169e-16
19	Bmp1	2.07232e-16	0.533249	0.312	0.206	2.09304e-13
19	Ifitm2	7.06558e-16	0.276151	0.704	0.564	7.13624e-13
19	Cd68	8.69262e-16	0.411278	0.335	0.222	8.77955e-13
19	Ptges3	2.54792e-15	0.415389	0.372	0.256	2.5734e-12
19	Vegfa	2.45238e-14	0.405777	0.395	0.282	2.47691e-11
19	Pten	1.8311e-13	0.409012	0.326	0.224	1.84941e-10
19	Xbp1	6.27734e-13	0.307008	0.446	0.328	6.34011e-10
19	Acp5	2.82408e-12	0.349559	0.38	0.274	2.85233e-09
19	Hdac11	3.09299e-12	0.355221	0.317	0.219	3.12392e-09
19	Tpm2	2.71145e-11	0.426393	0.25	0.17	2.73856e-08
19	Mapk14	2.72746e-10	0.409356	0.272	0.192	2.75473e-07
19	Pgk1	1.01243e-09	0.252567	0.588	0.484	1.02255e-06
19	Ceacam1	1.37838e-09	0.369621	0.288	0.207	1.39216e-06
19	Adgrl2	2.45827e-08	0.252244	0.321	0.238	2.48286e-05
20	Glul	0	4.94931	1	0.443	0
20	Sod1	7.87267e-151	0.714343	0.999	0.951	7.95139e-148
20	Npr2	3.60993e-130	1.75234	0.38	0.129	3.64603e-127
20	Apoc1	6.96395e-127	0.607834	1	0.984	7.03359e-124
20	Glud1	2.75539e-104	0.719182	0.945	0.81	2.78295e-101
20	Hspb1	2.29324e-84	0.975239	0.651	0.388	2.31617e-81
20	Apoe	4.95142e-64	0.308163	1	0.999	5.00094e-61
20	Ahr	2.91333e-63	1.25022	0.353	0.163	2.94246e-60
20	Rxra	1.05464e-60	0.816463	0.715	0.519	1.06519e-57
20	Itm2b	2.07034e-60	0.526795	0.944	0.856	2.09104e-57
20	Clec2d	1.34413e-50	0.794759	0.589	0.383	1.35757e-47
20	Ppara	1.84272e-50	0.937307	0.472	0.274	1.86115e-47
20	Egfr	6.45503e-43	0.982177	0.413	0.241	6.51958e-40
20	Rnf43	1.68717e-39	0.999726	0.293	0.147	1.70404e-36
20	Ms4a1	6.40849e-39	1.08222	0.272	0.134	6.47257e-36
20	Gpx1	9.07121e-39	0.285316	0.999	0.979	9.16192e-36
20	Sqstm1	4.32943e-38	0.348343	0.936	0.825	4.37272e-35
20	Vegfa	2.5384e-37	0.779505	0.453	0.281	2.56379e-34
20	Dpp4	3.3132e-36	0.921581	0.339	0.188	3.34634e-33
20	Tyms	4.04978e-35	0.585246	0.669	0.508	4.09027e-32
20	Neat1	6.78192e-35	0.696737	0.75	0.626	6.84974e-32
20	Zbtb16	1.25873e-34	0.973972	0.333	0.189	1.27132e-31
20	Lamp2	4.01087e-34	0.680363	0.576	0.408	4.05098e-31
20	Tpm2	4.26412e-34	0.859707	0.312	0.168	4.30676e-31
20	Tubb4b	9.70149e-34	0.727286	0.46	0.297	9.79851e-31
20	Tsc22d1	7.71999e-32	0.766374	0.397	0.244	7.79719e-29
20	Hsp90ab1	1.22547e-29	0.385494	0.894	0.823	1.23773e-26
20	Parp1	5.33204e-26	0.709168	0.351	0.216	5.38536e-23
20	Srsf2	1.64326e-25	0.610549	0.508	0.367	1.65969e-22
20	Hmgb2	1.26886e-24	0.55942	0.522	0.376	1.28154e-21
20	Cd164	4.34684e-24	0.594959	0.446	0.304	4.39031e-21
20	Cald1	6.40029e-24	0.498313	0.601	0.456	6.4643e-21
20	Cidea	1.04708e-23	0.887647	0.258	0.148	1.05755e-20
20	Hsp90b1	1.47997e-23	0.467021	0.58	0.428	1.49477e-20
20	Il15ra	2.56309e-23	0.621234	0.452	0.312	2.58872e-20
20	Crp	6.91281e-23	0.547892	0.495	0.352	6.98193e-20
20	Il1r1	4.12133e-22	0.754038	0.27	0.159	4.16255e-19
20	Rarres1	1.17957e-20	0.620342	0.363	0.24	1.19137e-17
20	Fn1	1.2851e-19	0.433542	0.595	0.457	1.29795e-16
20	Erbb3	2.86029e-19	0.642737	0.346	0.23	2.88889e-16
20	Il6ra	4.36562e-19	0.755416	0.26	0.16	4.40927e-16
20	Col18a1	1.71891e-18	0.401005	0.608	0.476	1.7361e-15
20	Rbm47	1.09649e-17	0.578436	0.36	0.246	1.10745e-14
20	Hdac11	1.66309e-17	0.562738	0.331	0.219	1.67973e-14
20	Pten	5.98536e-17	0.611861	0.331	0.224	6.04521e-14
20	Naca	3.85272e-16	0.326555	0.783	0.695	3.89124e-13
20	Atg5	4.35474e-16	0.646977	0.307	0.207	4.39828e-13
20	Lgals1	1.23068e-15	0.489379	0.367	0.255	1.24299e-12
20	Braf	2.04513e-15	0.601676	0.277	0.181	2.06559e-12
20	Bmp1	2.30299e-15	0.585551	0.305	0.206	2.32602e-12
20	Mmp19	1.47547e-14	0.541525	0.293	0.196	1.49022e-11
20	Dusp6	2.28394e-14	0.440519	0.338	0.233	2.30678e-11
20	Hsp90aa1	4.96822e-14	0.523553	0.405	0.304	5.0179e-11
20	Hmgcs1	6.46958e-14	0.609618	0.313	0.219	6.53427e-11
20	Cd36	6.50636e-14	0.455026	0.364	0.259	6.57142e-11
20	Fgf1	1.82252e-13	0.556347	0.263	0.175	1.84075e-10
20	Hbb	8.13343e-13	0.390889	0.341	0.242	8.21476e-10
20	G0s2	1.89516e-12	0.272896	0.564	0.448	1.91411e-09
20	Ifna	4.35008e-12	0.404383	0.338	0.242	4.39358e-09
20	Sod2	5.37648e-12	0.36974	0.466	0.364	5.43025e-09
20	Ndrg1	1.35241e-11	0.452803	0.328	0.236	1.36593e-08
20	Sec23a	1.63819e-11	0.559444	0.254	0.175	1.65458e-08
20	Nt5c3	4.48021e-11	0.471449	0.335	0.247	4.52501e-08
20	Hdac1	9.33325e-11	0.372922	0.397	0.304	9.42658e-08
20	Nr1h3	1.53271e-10	0.419451	0.394	0.303	1.54804e-07
20	Nr1h2	1.98472e-10	0.43293	0.323	0.237	2.00457e-07
20	Insig1	2.26192e-10	0.418014	0.323	0.237	2.28454e-07
20	Hdac3	2.57798e-10	0.458893	0.25	0.172	2.60376e-07
20	Arid5b	3.99534e-10	0.479478	0.275	0.198	4.0353e-07
20	Map2k1	5.51789e-10	0.450891	0.285	0.206	5.57307e-07
20	Stat1	6.98113e-10	0.412325	0.271	0.192	7.05094e-07
20	Prox1	1.75984e-09	0.434092	0.311	0.232	1.77744e-06
20	Ccl21a/b/d	2.81949e-09	0.384179	0.305	0.227	2.84768e-06
20	Adgrl2	3.37595e-09	0.470484	0.315	0.239	3.40971e-06
20	Ddc	4.84532e-09	0.358167	0.35	0.267	4.89377e-06
20	Ptges3	4.98959e-09	0.416383	0.335	0.257	5.03948e-06
20	Acp5	5.49601e-09	0.336533	0.358	0.275	5.55097e-06
20	Pttg1	7.62725e-09	0.421325	0.281	0.208	7.70352e-06
20	Becn1	8.76782e-09	0.460058	0.255	0.185	8.85549e-06
20	Ifngr2	1.01024e-08	0.466673	0.277	0.206	1.02035e-05
20	Map1lc3b	1.55014e-08	0.327537	0.447	0.364	1.56564e-05
20	Pgk1	2.48374e-08	0.265211	0.573	0.484	2.50858e-05
20	Rbpj	3.02938e-08	0.370863	0.336	0.261	3.05967e-05
20	Ltbr	5.14308e-08	0.366545	0.328	0.253	5.19451e-05
20	Csk	6.81495e-08	0.347885	0.33	0.255	6.8831e-05
20	Stat6	7.55607e-08	0.326644	0.311	0.238	7.63163e-05
20	Stmn1	5.02439e-07	0.314001	0.302	0.233	0.000507463
20	Plcg1	1.15175e-06	0.370686	0.277	0.214	0.00116326
20	Il11ra1/2	1.3514e-06	0.283528	0.337	0.268	0.00136491
20	Xbp1	2.67157e-06	0.277848	0.397	0.329	0.00269828
20	Cflar	3.37748e-06	0.35514	0.269	0.21	0.00341125
20	Fabp5	4.26749e-06	0.305809	0.267	0.208	0.00431016
20	Tnfrsf1a	4.81219e-06	0.261161	0.403	0.333	0.00486031
20	Il6st	5.53333e-06	0.41812	0.29	0.234	0.00558867
20	H2az1	8.11023e-06	0.282922	0.356	0.294	0.00819133
20	Vegfb	9.70531e-06	0.297407	0.334	0.273	0.00980236
20	Cd59a	1.04821e-05	0.259957	0.385	0.323	0.0105869
20	Irf3	1.08309e-05	0.334096	0.295	0.237	0.0109392
20	Calm1	1.22141e-05	0.323983	0.258	0.203	0.0123362
20	Tubb5	2.47621e-05	0.286153	0.304	0.246	0.0250097
20	Mtor	3.95736e-05	0.283272	0.299	0.245	0.0399693
20	Tnfrsf1b	4.25779e-05	0.26591	0.255	0.202	0.0430037
20	Nfkbia	4.55582e-05	0.251301	0.31	0.253	0.0460138
20	Ceacam1	6.1436e-05	0.252598	0.261	0.208	0.0620503
20	Stat3	0.000130863	0.267265	0.326	0.272	0.132172
21	Fabp4	0	3.99368	0.997	0.198	0
21	Cdh5	6.11443e-100	1.76856	0.435	0.178	6.17558e-97
21	Tie1	2.80083e-49	1.48575	0.32	0.15	2.82884e-46
21	Pecam1	9.93906e-48	1.53043	0.306	0.141	1.00385e-44
21	Col4a1	1.28487e-39	1.1883	0.463	0.291	1.29771e-36
21	Eng	4.24675e-35	1.18071	0.39	0.231	4.28922e-32
21	Cd93	1.80997e-34	1.32786	0.308	0.163	1.82807e-31
21	Esam	5.2661e-32	1.22464	0.291	0.153	5.31876e-29
21	Igfbp7	5.76515e-31	0.370763	0.878	0.709	5.8228e-28
21	Kdr	4.9998e-28	1.19925	0.263	0.138	5.0498e-25
21	Adgrf5	1.25395e-25	1.23161	0.261	0.144	1.26649e-22
21	Klf2	1.42327e-25	1.20486	0.308	0.183	1.4375e-22
21	Clec14a	4.6208e-22	1.03925	0.322	0.203	4.66701e-19
21	App	1.38013e-20	0.657635	0.521	0.392	1.39393e-17
21	Cd36	2.1714e-17	0.830307	0.369	0.26	2.19311e-14
21	Ets1	1.58276e-15	0.85829	0.281	0.183	1.59859e-12
21	Mrc1	7.80446e-14	0.756397	0.269	0.177	7.8825e-11
21	Maf	6.01057e-13	0.74981	0.275	0.186	6.07068e-10
21	Col4a2	4.63004e-11	0.728152	0.293	0.209	4.67634e-08
21	Vim	2.51658e-10	0.509872	0.41	0.321	2.54175e-07
21	Il6st	3.64743e-10	0.72773	0.312	0.233	3.68391e-07
21	Bgn	5.10695e-09	0.269154	0.554	0.461	5.15802e-06
21	Ifitm2	1.07486e-06	0.334405	0.612	0.567	0.00108561
21	Npr1	2.36516e-06	0.547257	0.332	0.277	0.00238881
21	Tsc22d1	2.6244e-06	0.565883	0.304	0.246	0.00265065
21	Tnfrsf1a	0.000124341	0.506149	0.37	0.334	0.125584
21	Lifr	0.000181532	0.582875	0.266	0.226	0.183348
21	Marcksl1	0.000195409	0.40024	0.325	0.276	0.197363
21	Jak1	0.00136507	0.479944	0.266	0.232	1
22	Klrb1	8.42241e-280	2.67372	0.709	0.232	8.50663e-277
22	Mmp9	2.31427e-264	2.58794	0.702	0.241	2.33741e-261
22	Tnfrsf12a	2.31649e-225	2.28242	0.745	0.311	2.33966e-222
22	Adm2	1.80585e-222	2.42279	0.689	0.256	1.8239e-219
22	Snai1	4.85647e-212	2.2474	0.723	0.301	4.90503e-209
22	Bmp4	2.4012e-204	2.52391	0.56	0.169	2.42521e-201
22	Ly75	1.39463e-197	2.43334	0.571	0.18	1.40857e-194
22	Ddit3	2.48044e-192	2.41403	0.572	0.186	2.50524e-189
22	Cenpf	2.09418e-188	2.66145	0.459	0.12	2.11512e-185
22	Lpar5	2.97966e-173	2.06062	0.649	0.26	3.00945e-170
22	Tlr2	1.21419e-165	2.24419	0.604	0.237	1.22633e-162
22	Cd274	4.56972e-156	2.3925	0.473	0.146	4.61542e-153
22	Sec61g	2.75479e-149	1.77438	0.753	0.428	2.78234e-146
22	Mtor	8.00612e-136	2.01277	0.582	0.24	8.08618e-133
22	Ltbr	1.13139e-115	1.95103	0.56	0.249	1.1427e-112
22	Cd59a	3.10799e-114	1.8345	0.624	0.319	3.13907e-111
22	Dst	7.20893e-106	2.05028	0.478	0.194	7.28102e-103
22	Parp1	7.39356e-102	1.92302	0.503	0.215	7.46749e-99
22	Ccdc80	1.94066e-99	1.71591	0.551	0.253	1.96007e-96
22	Npr1	7.41048e-99	1.72035	0.564	0.274	7.48458e-96
22	Mif	1.78441e-92	0.963764	0.918	0.76	1.80226e-89
22	Col6a3	4.71846e-88	1.54042	0.563	0.28	4.76564e-85
22	Fcgr4	5.92538e-88	1.84274	0.459	0.192	5.98464e-85
22	Ar	2.44855e-86	2.04867	0.366	0.13	2.47303e-83
22	Stat6	5.60696e-83	1.70743	0.5	0.235	5.66303e-80
22	Ror1	2.36588e-68	1.60835	0.449	0.207	2.38954e-65
22	Psap	2.53232e-63	0.735344	0.932	0.796	2.55765e-60
22	Cd68	7.30063e-63	1.52086	0.452	0.221	7.37363e-60
22	Cxcl10	3.38847e-57	1.69595	0.337	0.141	3.42236e-54
22	Blk	2.55125e-52	1.52802	0.408	0.203	2.57676e-49
22	Dhrs2	3.99835e-50	1.69993	0.301	0.125	4.03833e-47
22	Cxcl2	7.8087e-42	1.58325	0.29	0.129	7.88678e-39
22	Hdac11	1.4118e-39	1.40446	0.393	0.219	1.42592e-36
22	Msh2	3.57052e-38	1.4723	0.29	0.134	3.60623e-35
22	Myc	3.93032e-36	1.191	0.421	0.246	3.96962e-33
22	Prf1	2.59943e-34	1.55219	0.301	0.151	2.62542e-31
22	Adgrl2	5.13313e-33	1.19578	0.404	0.238	5.18446e-30
22	Vcan	3.27395e-32	1.47872	0.268	0.128	3.30669e-29
22	Fgfr3	2.6935e-31	1.23039	0.369	0.211	2.72043e-28
22	Ngfr	1.21845e-27	1.36055	0.265	0.134	1.23063e-24
22	Rag1	1.7922e-25	1.22079	0.265	0.137	1.81012e-22
22	H2-DMa	4.75013e-25	1.31894	0.281	0.154	4.79763e-22
22	H2-Q10	1.47852e-23	0.477091	0.895	0.767	1.4933e-20
22	Fasl	1.88459e-23	1.27584	0.251	0.132	1.90344e-20
22	Itgam	5.30657e-23	1.27649	0.255	0.136	5.35963e-20
22	Tnnc1	9.13091e-23	1.26065	0.272	0.15	9.22222e-20
22	Sox4	4.56209e-22	1.02914	0.413	0.277	4.60771e-19
22	Ryk	3.9331e-21	1.21034	0.299	0.179	3.97243e-18
22	Ndufa4l2	6.19291e-19	1.18552	0.26	0.15	6.25484e-16
22	Adgrf5	6.63296e-19	1.07118	0.254	0.144	6.69929e-16
22	Pdgfra	3.44769e-18	0.934056	0.346	0.224	3.48216e-15
22	Psca	2.37407e-16	1.10383	0.261	0.158	2.39781e-13
22	Vegfb	3.54302e-16	0.891884	0.384	0.272	3.57845e-13
22	Sat1	5.33349e-14	0.562871	0.579	0.486	5.38683e-11
22	Mt1	2.05777e-13	0.252891	0.904	0.805	2.07834e-10
22	Tlr4	2.23751e-12	0.948628	0.253	0.165	2.25988e-09
22	Cst7	1.19306e-07	0.662704	0.253	0.181	0.000120499
22	Pcna	3.84853e-07	0.552023	0.415	0.347	0.000388701
22	Ptges3	8.93772e-06	0.568613	0.316	0.258	0.00902709
22	Hgf	1.41559e-05	0.548626	0.251	0.192	0.0142975
22	Nt5c3	0.0013492	0.464276	0.288	0.248	1
22	Nr1h2	0.00271237	0.473354	0.276	0.238	1
23	Spp1	0	4.10706	1	0.24	0
23	Clu	0	2.02156	0.997	0.876	0
23	Gas6	1.11135e-244	2.2977	0.728	0.229	1.12247e-241
23	Epcam	1.09482e-229	2.42437	0.534	0.121	1.10577e-226
23	Anxa4	1.29345e-193	2.05468	0.715	0.255	1.30638e-190
23	Mmp7	3.09587e-177	2.30515	0.522	0.143	3.12683e-174
23	Sox9	1.24223e-158	2.03531	0.609	0.213	1.25465e-155
23	App	4.9005e-149	1.56799	0.798	0.388	4.9495e-146
23	Fgfr3	6.59251e-138	1.98609	0.579	0.208	6.65844e-135
23	Cdh1	4.30106e-132	1.9227	0.544	0.187	4.34407e-129
23	Ezr	7.99391e-119	1.86983	0.479	0.156	8.07385e-116
23	Krt19	3.31325e-98	2.06766	0.366	0.111	3.34638e-95
23	Krt8	3.76914e-86	1.24893	0.774	0.483	3.80684e-83
23	Alcam	5.37805e-83	1.58367	0.496	0.201	5.43183e-80
23	Tm4sf1	1.068e-77	1.7447	0.418	0.161	1.07868e-74
23	Krt18	5.89969e-74	1.22039	0.687	0.397	5.95869e-71
23	Ctnnb1	5.42884e-72	1.32118	0.615	0.33	5.48313e-69
23	Lcn2	4.01437e-64	1.65571	0.405	0.165	4.05451e-61
23	Krt23	1.20832e-63	1.76975	0.295	0.098	1.22041e-60
23	Pdgfd	2.71964e-62	1.7032	0.34	0.126	2.74684e-59
23	Ddr1	3.47835e-54	1.58394	0.325	0.125	3.51313e-51
23	Cd9	5.60492e-50	1.25513	0.472	0.238	5.66096e-47
23	Adgrg1	1.56984e-45	1.40622	0.319	0.132	1.58554e-42
23	Fgfr2	4.27357e-45	1.21869	0.395	0.183	4.31631e-42
23	Sox4	4.82454e-45	1.18458	0.498	0.276	4.87278e-42
23	Cystm1	7.72845e-45	1.44844	0.331	0.142	7.80573e-42
23	Igfbp7	2.28375e-44	0.530697	0.918	0.71	2.30659e-41
23	Notch2	1.22542e-36	1.22261	0.374	0.188	1.23768e-33
23	Marcksl1	1.59e-35	0.931069	0.485	0.274	1.6059e-32
23	Pdgfc	1.84388e-34	1.37752	0.275	0.12	1.86232e-31
23	Ccnd1	4.39182e-34	1.12829	0.424	0.235	4.43573e-31
23	Sh3bgrl3	2.22693e-33	1.21367	0.307	0.142	2.2492e-30
23	Cd24a	7.48472e-33	1.15176	0.336	0.165	7.55957e-30
23	Anxa2	6.03449e-32	1.10378	0.391	0.211	6.09484e-29
23	Bgn	4.86496e-31	0.617328	0.678	0.46	4.91361e-28
23	Tshz2	3.29623e-29	1.25937	0.27	0.125	3.32919e-26
23	Calm2	2.40307e-28	0.795671	0.562	0.373	2.4271e-25
23	Cd63	1.12313e-27	0.737513	0.54	0.349	1.13436e-24
23	Cryab	6.22728e-26	1.02962	0.308	0.158	6.28955e-23
23	Myl12b	1.82362e-23	0.85314	0.467	0.304	1.84186e-20
23	Myl12a	2.81936e-22	0.80191	0.485	0.325	2.84756e-19
23	Cd14	1.33276e-21	1.0216	0.315	0.177	1.34609e-18
23	Ppia	6.77851e-21	0.266052	0.991	0.988	6.84629e-18
23	Rgs5	5.40576e-19	0.932841	0.282	0.157	5.45981e-16
23	Ifi27	5.69978e-18	0.616814	0.524	0.375	5.75677e-15
23	Crip1	1.56304e-15	0.81496	0.311	0.19	1.57867e-12
23	S100a6	2.30147e-15	0.805489	0.281	0.166	2.32448e-12
23	Cd47	5.76814e-15	0.608043	0.447	0.309	5.82582e-12
23	Dpt	2.44652e-14	0.576671	0.359	0.23	2.47099e-11
23	Gsn	2.56443e-14	0.42334	0.508	0.36	2.59008e-11
23	Lmna	3.61375e-14	0.667687	0.394	0.265	3.64989e-11
23	Eno1/b	5.65944e-14	0.435277	0.728	0.619	5.71603e-11
23	Ramp1	8.77007e-14	0.839478	0.263	0.157	8.85777e-11
23	Bcl2l1	1.8626e-13	0.7207	0.354	0.236	1.88122e-10
23	Mmp14	3.60925e-13	0.723277	0.34	0.226	3.64534e-10
23	Ndrg1	4.45054e-13	0.644824	0.354	0.236	4.49504e-10
23	Junb	6.2762e-13	0.732521	0.33	0.219	6.33896e-10
23	Serpinh1	6.65564e-13	0.755711	0.302	0.193	6.7222e-10
23	Cd81	4.10141e-12	0.489662	0.548	0.43	4.14243e-09
23	Rack1	2.34414e-11	0.391949	0.727	0.627	2.36758e-08
23	H2-K1	5.19094e-11	0.313406	0.879	0.865	5.24285e-08
23	Nr2f2	1.36088e-10	0.599501	0.386	0.281	1.37449e-07
23	Col27a1	6.03041e-10	0.589629	0.276	0.182	6.09071e-07
23	Akt1	1.13483e-09	0.466732	0.461	0.357	1.14618e-06
23	Jag1	1.28828e-09	0.676936	0.256	0.167	1.30116e-06
23	Prox1	2.74535e-09	0.60447	0.327	0.232	2.77281e-06
23	Jun	4.15489e-09	0.614434	0.331	0.236	4.19644e-06
23	Itgb5	4.69237e-09	0.559216	0.319	0.226	4.73929e-06
23	Bcl2	6.95458e-09	0.571752	0.263	0.176	7.02413e-06
23	Tpm1	7.83824e-09	0.45469	0.392	0.289	7.91662e-06
23	Arf1	8.18485e-09	0.420802	0.493	0.39	8.2667e-06
23	Calm3	1.32364e-08	0.573486	0.333	0.241	1.33688e-05
23	Tyms	1.79852e-08	0.344261	0.606	0.51	1.8165e-05
23	Rbm47	4.91121e-08	0.530294	0.336	0.247	4.96032e-05
23	Col4a1	7.56933e-08	0.36126	0.394	0.293	7.64502e-05
23	Hdac1	1.32751e-07	0.488254	0.397	0.305	0.000134079
23	Rela	1.78143e-07	0.585913	0.276	0.197	0.000179924
23	Cstb	3.1529e-07	0.41644	0.473	0.386	0.000318443
23	Fabp5	4.40378e-07	0.448794	0.29	0.208	0.000444782
23	Map2k1	7.50559e-07	0.560609	0.282	0.207	0.000758065
23	Vegfa	1.29296e-06	0.493676	0.362	0.284	0.00130589
23	H2-D1	1.41275e-06	0.254737	0.673	0.603	0.00142687
23	Rbpj	1.50359e-06	0.418401	0.342	0.261	0.00151863
23	Hmgb2	2.18915e-06	0.332819	0.469	0.378	0.00221104
23	Stmn1	3.13305e-06	0.442181	0.31	0.233	0.00316438
23	Lum	5.76236e-06	0.351771	0.29	0.214	0.00581998
23	Col4a2	7.29131e-06	0.354996	0.285	0.21	0.00736422
23	Nfkbia	9.47006e-05	0.436698	0.318	0.254	0.0956476
23	Il11ra1/2	0.000140925	0.363651	0.333	0.268	0.142334
23	Lgals3bp	0.000154375	0.407244	0.315	0.254	0.155919
23	Btf3	0.000207184	0.342606	0.402	0.34	0.209256
23	Tsc22d1	0.000902667	0.396671	0.296	0.247	0.911693
23	Map1lc3b	0.00107464	0.271769	0.424	0.365	1
23	Hdac11	0.00147517	0.326467	0.272	0.221	1
23	H2az1	0.00154121	0.327883	0.344	0.294	1
23	Ccl19	0.00205649	0.263043	0.391	0.342	1
23	Cflar	0.00260698	0.352014	0.258	0.211	1
23	Cd164	0.00471108	0.295791	0.351	0.306	1
23	Ror1	0.00822827	0.35883	0.25	0.21	1
23	Ccl21a/b/d	0.00980996	0.287378	0.269	0.228	1
24	Igkc	0	4.95625	0.715	0.142	0
24	Ighm	1.21041e-270	4.42773	0.594	0.121	1.22252e-267
24	Cd74	1.61347e-25	0.893576	0.596	0.411	1.62961e-22
24	H2-Aa	9.16109e-09	0.836523	0.329	0.232	9.2527e-06
24	H2-Ab1	1.566e-08	0.491821	0.406	0.306	1.58166e-05
24	H2-Eb1	6.25217e-08	0.512505	0.367	0.272	6.31469e-05
25	Gpnmb	0	5.02966	0.914	0.142	0
25	Lgals3	0	4.26706	0.808	0.156	0
25	Mmp12	1.85244e-291	4.16043	0.633	0.114	1.87096e-288
25	Ctsd	9.80022e-266	3.17353	0.941	0.381	9.89823e-263
25	Psap	2.49374e-238	2.66349	0.995	0.797	2.51867e-235
25	C1qb	7.25089e-230	2.58762	0.855	0.271	7.32339e-227
25	C1qa	7.64922e-179	2.42122	0.751	0.239	7.72571e-176
25	Cd74	4.056e-165	2.19158	0.9	0.408	4.09656e-162
25	H2-Aa	2.9595e-149	2.30311	0.706	0.228	2.98909e-146
25	Tyrobp	4.49379e-148	2.41467	0.649	0.198	4.53873e-145
25	C1qc	1.62102e-141	2.24591	0.579	0.156	1.63723e-138
25	Pld3	2.00729e-129	2.26123	0.593	0.177	2.02736e-126
25	Cd68	1.20097e-123	2.16186	0.638	0.22	1.21298e-120
25	Fabp5	3.80016e-122	2.2426	0.622	0.205	3.83816e-119
25	Cotl1	4.27072e-122	2.20549	0.645	0.224	4.31343e-119
25	H2-Ab1	4.65387e-116	2.02526	0.735	0.303	4.70041e-113
25	Cd63	1.506e-112	1.89979	0.76	0.347	1.52106e-109
25	Cd5l	7.71341e-112	2.52492	0.52	0.155	7.79054e-109
25	Fcer1g	1.48513e-110	2.0117	0.654	0.24	1.49998e-107
25	H2-Eb1	1.95982e-108	1.91402	0.697	0.268	1.97942e-105
25	Clec7a	6.76263e-100	2.5354	0.38	0.092	6.83026e-97
25	Vim	2.98311e-78	1.65663	0.683	0.319	3.01294e-75
25	Cd84	1.73312e-67	2.03955	0.324	0.088	1.75045e-64
25	Itgax	2.80388e-61	1.99853	0.339	0.103	2.83192e-58
25	Cd52	8.87175e-61	1.74004	0.432	0.157	8.96047e-58
25	Sh3bgrl3	1.08508e-60	1.80377	0.41	0.141	1.09593e-57
25	Crip1	5.66143e-54	1.73889	0.462	0.189	5.71805e-51
25	Atf3	5.69079e-54	1.91605	0.348	0.117	5.7477e-51
25	Cd53	6.35603e-53	1.84366	0.348	0.116	6.41959e-50
25	Cstb	6.54303e-52	1.35499	0.67	0.384	6.60846e-49
25	Axl	7.33592e-50	1.42848	0.505	0.223	7.40928e-47
25	Itgb2	7.93313e-48	1.72633	0.398	0.155	8.01246e-45
25	Anxa1	9.96932e-46	1.93761	0.373	0.146	1.0069e-42
25	Cd300a	4.26189e-43	1.73238	0.287	0.095	4.30451e-40
25	Clec12a	7.3478e-43	1.6079	0.335	0.122	7.42128e-40
25	Csf1r	7.66227e-43	1.65023	0.355	0.135	7.73889e-40
25	Hexb	1.42873e-41	1.45882	0.403	0.167	1.44302e-38
25	Cd9	1.76562e-38	1.46525	0.473	0.239	1.78327e-35
25	Pfn1	2.28477e-36	0.841898	0.826	0.678	2.30762e-33
25	Acp5	7.29054e-35	1.26787	0.514	0.275	7.36344e-32
25	H2-D1	1.1431e-34	0.779323	0.814	0.602	1.15453e-31
25	Mertk	2.30845e-34	1.43949	0.319	0.126	2.33153e-31
25	Cd44	4.36591e-33	1.3854	0.378	0.168	4.40956e-30
25	Csf2ra	4.86901e-33	1.47854	0.391	0.181	4.9177e-30
25	Rgs1	2.00914e-32	1.71825	0.265	0.099	2.02923e-29
25	Fyb	4.16664e-32	1.44172	0.308	0.125	4.20831e-29
25	Syk	1.04938e-29	1.53462	0.271	0.106	1.05987e-26
25	Apoe	1.00936e-27	0.433204	1	0.999	1.01945e-24
25	Cd36	1.48934e-26	1.30484	0.468	0.26	1.50423e-23
25	Cd48	7.64409e-25	1.21431	0.299	0.132	7.72053e-22
25	Ptprc	1.48623e-23	1.31469	0.269	0.117	1.50109e-20
25	Cxcl16	1.80246e-23	1.13411	0.326	0.154	1.82049e-20
25	Sat1	3.78117e-22	0.822579	0.672	0.485	3.81898e-19
25	Lgals1	5.42531e-22	0.998723	0.448	0.256	5.47956e-19
25	Tnfrsf1b	1.66665e-21	1.10952	0.373	0.201	1.68331e-18
25	Anxa2	1.87087e-21	1.07961	0.394	0.211	1.88958e-18
25	Dnmt3a	3.61693e-21	1.36885	0.262	0.119	3.6531e-18
25	Csf2rb	1.19371e-18	1.22689	0.253	0.118	1.20564e-15
25	Aif1	4.01109e-17	1.15576	0.276	0.139	4.0512e-14
25	Tgfb1	1.41299e-16	1.02301	0.314	0.168	1.42712e-13
25	Anxa4	1.76746e-16	0.780461	0.434	0.26	1.78514e-13
25	Emp3	6.85935e-16	1.03095	0.276	0.142	6.92794e-13
25	Selplg	7.39798e-16	0.95704	0.314	0.173	7.47196e-13
25	Vcam1	4.44901e-14	0.892573	0.294	0.161	4.4935e-11
25	Itgb5	1.44875e-13	0.775498	0.373	0.226	1.46324e-10
25	Coro1b	1.96295e-13	0.81071	0.376	0.234	1.98258e-10
25	Lgals3bp	2.55368e-13	0.700597	0.403	0.253	2.57921e-10
25	Col3a1	3.77994e-13	0.726216	0.324	0.187	3.81774e-10
25	Alox5ap	5.5412e-13	0.831625	0.271	0.148	5.59661e-10
25	Vsir	5.80794e-12	0.989999	0.262	0.149	5.86602e-09
25	B2m	2.84068e-11	0.292657	0.962	0.945	2.86908e-08
25	Cd93	1.33184e-10	0.855786	0.278	0.165	1.34516e-07
25	Fabp4	3.41587e-10	0.638675	0.333	0.213	3.45002e-07
25	Col1a1	4.08786e-10	0.56269	0.367	0.239	4.12874e-07
25	Fcgr4	4.6035e-10	0.857068	0.305	0.195	4.64954e-07
25	Tubb5	4.60762e-10	0.725779	0.369	0.246	4.6537e-07
25	Dpt	1.65587e-09	0.692239	0.348	0.23	1.67243e-06
25	H2-DMa	2.94818e-09	0.756813	0.258	0.155	2.97767e-06
25	Gsn	4.48454e-09	0.293659	0.509	0.361	4.52938e-06
25	Il10rb	4.77985e-09	0.841882	0.258	0.157	4.82765e-06
25	Tgfbr1	1.80216e-08	0.726998	0.262	0.164	1.82018e-05
25	Mrc1	3.42631e-08	0.621063	0.278	0.178	3.46057e-05
25	Oas1a/g	4.63002e-08	0.721139	0.287	0.186	4.67632e-05
25	App	5.63759e-08	0.3148	0.534	0.393	5.69397e-05
25	Junb	9.66273e-08	0.665528	0.321	0.22	9.75935e-05
25	H2-K1	1.41743e-07	0.258645	0.914	0.865	0.000143161
25	Myl12a	1.81296e-07	0.500295	0.443	0.326	0.000183109
25	Itm2b	1.94165e-07	0.282922	0.916	0.858	0.000196107
25	Cd37	1.87536e-06	0.671857	0.274	0.187	0.00189411
25	Ctnnb1	5.47947e-06	0.399592	0.432	0.333	0.00553426
25	Calm2	1.17319e-05	0.364436	0.471	0.374	0.0118492
25	Tgfbi	1.32748e-05	0.412618	0.348	0.254	0.0134075
25	Calm1	1.90187e-05	0.49215	0.285	0.204	0.0192088
25	Srgn	2.21728e-05	0.585971	0.262	0.184	0.0223946
25	H2-T23	3.75624e-05	0.430553	0.441	0.354	0.0379381
25	Rack1	5.85493e-05	0.301346	0.69	0.628	0.0591348
25	Col1a2	6.21476e-05	0.376458	0.369	0.282	0.062769
25	Notch2	0.000185054	0.437496	0.26	0.19	0.186905
25	Mmp14	0.000570895	0.339627	0.301	0.227	0.576604
25	Jun	0.00060191	0.358566	0.308	0.237	0.607929
25	Nr1h3	0.00116814	0.388204	0.373	0.305	1
25	Slc40a1	0.00119883	0.537668	0.292	0.231	1
25	Pcna	0.00235734	0.297317	0.414	0.348	1
25	Mmp2	0.00510728	0.304559	0.262	0.206	1
25	Lmna	0.00842864	0.270941	0.321	0.266	1
26	Ccl5	0	4.54961	0.907	0.137	0
26	Cd52	1.0763e-57	2.0029	0.43	0.157	1.08706e-54
26	Ltb	1.05124e-49	2.23084	0.275	0.078	1.06175e-46
26	Il2rb	1.49569e-43	2.16193	0.305	0.103	1.51065e-40
26	Nkg7	1.30794e-40	2.04049	0.358	0.142	1.32102e-37
26	Cd3e	2.59468e-35	1.98909	0.275	0.098	2.62063e-32
26	Ptprc	2.61552e-33	1.82698	0.3	0.116	2.64167e-30
26	Rac2	7.64354e-33	1.74802	0.325	0.134	7.71998e-30
26	Selplg	5.44603e-25	1.60338	0.35	0.173	5.50049e-22
26	Ptprcap	1.07709e-24	1.66271	0.255	0.103	1.08786e-21
26	Cd3d	3.50105e-22	1.75481	0.268	0.119	3.53606e-19
26	Cxcr6	4.7096e-17	1.49048	0.262	0.13	4.75669e-14
26	Fyn	1.17986e-13	1.23138	0.305	0.178	1.19166e-10
26	Srgn	3.8755e-12	1.17296	0.308	0.184	3.91425e-09
26	Itgb2	5.81642e-12	1.1945	0.272	0.157	5.87459e-09
26	H2-K1	2.29887e-11	0.450753	0.907	0.865	2.32186e-08
26	Pfn1	2.58717e-11	0.55645	0.743	0.678	2.61304e-08
26	Ets1	4.45196e-11	1.02203	0.302	0.184	4.49648e-08
26	Tap1	6.99841e-11	1.07549	0.305	0.188	7.0684e-08
26	Rack1	1.6708e-10	0.59071	0.71	0.628	1.68751e-07
26	Crip1	2.46262e-10	1.00151	0.302	0.191	2.48724e-07
26	Fcer1g	1.19171e-09	0.861689	0.352	0.243	1.20363e-06
26	S100a6	1.58613e-09	1.00902	0.27	0.167	1.60199e-06
26	Cd37	1.05151e-08	1.0691	0.285	0.187	1.06203e-05
26	Cd74	1.3514e-08	0.256368	0.547	0.412	1.36492e-05
26	Cotl1	7.64998e-08	0.823052	0.33	0.228	7.72648e-05
26	Uba52	1.34853e-07	0.343537	0.922	0.896	0.000136201
26	Tpt1	5.92963e-07	0.355436	0.892	0.877	0.000598892
26	H2-Aa	6.08786e-07	0.447603	0.332	0.232	0.000614874
26	Vim	8.8783e-07	0.657877	0.415	0.322	0.000896709
26	Fau	1.66403e-06	0.424846	0.703	0.67	0.00168067
26	Bcl2	1.80676e-05	0.843086	0.25	0.176	0.0182483
26	Tubb5	8.68484e-05	0.762575	0.315	0.247	0.0877169
26	Tyrobp	0.000132336	0.779621	0.262	0.202	0.133659
26	H2-D1	0.000752771	0.377151	0.623	0.604	0.760299
26	Ctsd	0.000994763	0.33151	0.44	0.386	1
26	H2-Q1	0.00153315	0.601773	0.328	0.271	1
26	H2az1	0.00496089	0.420311	0.345	0.295	1
26	H2-Eb1	0.00522871	0.269934	0.325	0.272	1
27	Saa1/2	5.70616e-277	5.29113	1	0.282	5.76322e-274
27	Lcn2	4.38933e-119	2.95529	0.651	0.166	4.43322e-116
27	Mt1	4.03929e-55	1.2504	0.989	0.806	4.07969e-52
27	Cxcl9	5.99895e-54	3.47295	0.394	0.112	6.05894e-51
27	Fgg	1.6599e-46	1.20569	0.963	0.78	1.6765e-43
27	Mt2	1.54727e-44	1.46987	0.84	0.561	1.56274e-41
27	Ldha	5.52885e-14	0.540673	0.9	0.764	5.58414e-11
27	Hsp90b1	3.17427e-13	0.725236	0.639	0.431	3.20601e-10
27	Fn1	1.49417e-11	0.615131	0.643	0.459	1.50912e-08
27	Gpx1	3.03126e-11	0.310203	0.996	0.979	3.06157e-08
27	Gstp1/2	8.40125e-11	0.367692	0.959	0.938	8.48527e-08
27	Ifitm2	2.6825e-10	0.505509	0.729	0.567	2.70932e-07
27	Crp	8.99285e-10	0.816795	0.502	0.354	9.08278e-07
27	B2m	9.78882e-10	0.317823	0.981	0.945	9.88671e-07
27	Sod1	1.97751e-09	0.290636	0.993	0.952	1.99729e-06
27	Apoc1	4.84772e-09	0.258289	1	0.984	4.8962e-06
27	Vtn	4.86826e-09	0.419541	0.829	0.672	4.91694e-06
27	Sod2	8.01304e-09	0.601242	0.532	0.365	8.09317e-06
27	Apoa1	9.67198e-09	0.252299	0.996	0.971	9.7687e-06
27	Marco	2.40837e-07	0.804431	0.26	0.147	0.000243245
27	Col6a3	2.45875e-07	0.473441	0.435	0.283	0.000248334
27	Krt18	4.28813e-07	0.482558	0.543	0.401	0.000433101
27	Sqstm1	5.71089e-07	0.277505	0.9	0.828	0.0005768
27	Xbp1	5.96489e-07	0.746353	0.457	0.33	0.000602454
27	Cstb	9.79142e-07	0.565553	0.524	0.386	0.000988933
27	Col18a1	2.77024e-06	0.415035	0.621	0.478	0.00279794
27	Ppara	3.60371e-06	0.525053	0.405	0.278	0.00363974
27	Ifitm3	5.31275e-06	0.548163	0.554	0.447	0.00536588
27	Stat1	5.74846e-06	0.799547	0.301	0.194	0.00580594
27	H2-Q10	1.67509e-05	0.265753	0.87	0.768	0.0169184
27	Tnfrsf12a	1.98442e-05	0.423893	0.446	0.317	0.0200427
27	H2-D1	2.94125e-05	0.318944	0.714	0.603	0.0297067
27	Rarres1	4.68984e-05	0.414667	0.357	0.243	0.0473674
27	Egfr	0.000181671	0.57254	0.342	0.245	0.183487
27	Hmgcs1	0.000976345	0.411693	0.309	0.221	0.986108
27	Hspb1	0.00287087	0.370947	0.48	0.394	1
27	Stat3	0.00518445	0.404652	0.349	0.273	1
27	Srsf2	0.00545575	0.285461	0.454	0.37	1
27	Pigr	0.00571303	0.274133	0.454	0.364	1
27	Lgals9	0.00589641	0.250229	0.591	0.508	1
27	Dst	0.00803192	0.303741	0.268	0.198	1
27	H2-T23	0.00986061	0.266258	0.439	0.354	1
28	Lcn2	0	3.9736	0.988	0.164	0
28	Clu	6.53738e-31	0.826779	0.988	0.877	6.60275e-28
28	Saa1/2	8.40382e-19	0.60294	0.529	0.285	8.48786e-16
28	Krt8	3.54085e-12	1.09976	0.628	0.486	3.57626e-09
28	Krt18	2.87277e-09	0.846319	0.545	0.401	2.90149e-06
28	Ldha	1.63532e-08	0.437959	0.843	0.764	1.65167e-05
28	H2-K1	2.97272e-05	0.333434	0.893	0.865	0.0300245
28	Cd63	8.11939e-05	0.457124	0.471	0.351	0.0820059
28	H2-D1	0.000101038	0.33101	0.715	0.603	0.102049
28	Cstb	0.000411992	0.498564	0.479	0.387	0.416112
28	Ly6d	0.000768487	0.676361	0.302	0.217	0.776172
28	Cdkn1a	0.00448622	0.568631	0.285	0.215	1
29	Hba-a1/2	3.22995e-132	4.18538	0.825	0.255	3.26225e-129
29	Hbb	6.42984e-111	3.95193	0.768	0.242	6.49413e-108
30	Acta2	1.60361e-84	4.65697	0.59	0.134	1.61964e-81
30	S100a8	3.27865e-53	3.93014	0.47	0.12	3.31144e-50
30	S100a9	6.28613e-36	3.82046	0.373	0.104	6.34899e-33
30	Tagln	8.23751e-34	3.79845	0.398	0.123	8.31988e-31
30	Myl9	4.60755e-27	3.5535	0.307	0.086	4.65362e-24
30	Myh11	1.27388e-25	3.67603	0.289	0.083	1.28662e-22
30	Tpm2	1.61516e-11	3.1634	0.331	0.171	1.63131e-08
30	Tpm1	3.45133e-09	1.96696	0.44	0.29	3.48584e-06
30	Gm13889	2.2018e-08	1.40687	0.386	0.23	2.22382e-05
30	Vim	2.17351e-05	1.28429	0.428	0.322	0.0219525
30	S100a6	2.97782e-05	1.36339	0.271	0.167	0.030076
30	Cryab	2.99163e-05	1.24481	0.271	0.16	0.0302155
30	Plac9	8.77609e-05	1.13041	0.319	0.212	0.0886385
30	Crip1	0.000286076	1.47603	0.283	0.191	0.288937
30	Tm4sf1	0.000561878	0.863622	0.259	0.165	0.567497
30	Fabp4	0.00445509	1.20483	0.289	0.213	1
31	Ifit1	8.37211e-194	4.67802	0.826	0.101	8.45583e-191
31	Ifit3/b	9.39277e-144	4.25648	0.879	0.164	9.4867e-141
31	Isg15	1.69992e-118	3.81713	0.788	0.146	1.71692e-115
31	Oasl1	8.42062e-98	3.66035	0.742	0.151	8.50482e-95
31	Cxcl10	6.65827e-45	3.682	0.53	0.143	6.72485e-42
31	Stat1	1.02199e-41	2.33999	0.621	0.193	1.03221e-38
31	Mx1	1.29338e-30	2.45182	0.409	0.108	1.30632e-27
31	Clec2d	1.55571e-16	1.48259	0.652	0.387	1.57127e-13
31	Bst2	1.78397e-13	1.10035	0.667	0.409	1.80181e-10
31	Ifitm3	1.21623e-08	0.847469	0.644	0.447	1.2284e-05
31	Oas1a/g	2.64035e-08	1.10576	0.371	0.187	2.66675e-05
31	Lgals9	2.17153e-07	0.670734	0.697	0.508	0.000219325
31	Nlrc5	1.76424e-06	1.30647	0.273	0.137	0.00178188
31	Stat3	6.03875e-06	0.803066	0.439	0.273	0.00609914
31	Tap1	6.40081e-06	0.904298	0.341	0.188	0.00646481
31	Tnfsf10	6.8997e-06	0.755358	0.326	0.172	0.0069687
31	Ifih1	9.8645e-06	1.12209	0.258	0.131	0.00996315
31	Lgals3bp	1.01371e-05	0.813432	0.417	0.254	0.0102384
31	Map2k1	6.59222e-05	0.726789	0.348	0.208	0.0665814
31	Fgg	0.000237727	0.490387	0.848	0.78	0.240105
31	H2-T23	0.000284413	0.662204	0.485	0.354	0.287257
31	Ifi27	0.000352775	0.488056	0.53	0.377	0.356303
31	Fabp5	0.000944345	0.621412	0.326	0.209	0.953788
31	Sox9	0.00494073	0.448225	0.326	0.218	1
31	Tnfrsf14	0.00678902	0.566191	0.258	0.166	1
31	Hbb	0.00749154	0.375385	0.348	0.244	1
31	Apoa1	0.00901608	0.263677	0.992	0.971	1
