# Supplementary material for: Acute Phase Response-driven Hepatic Niche Remodeling Promotes Fibrosis Resolution After Alcohol Cessation
Source: Cell Mol Gastroenterol Hepatol. 2025 Nov 29;20(3):101689. doi: 10.1016/j.jcmgh.2025.101689 (PMC12804133; doi:10.1016/j.jcmgh.2025.101689)
Supplement: Supplementary Table 2 [file mmc2.xlsx]

## Sheet: Table S2 epithelial cluster gen
Table S2. Top genes enriched in epithelial cell clusters
cluster	gene	p_val	avg_log2FC	pct.1	pct.2	p_val_adj
0	Spp1	0	4.0794	0.982	0.169	0
0	Gas6	0	2.67988	0.662	0.195	0
0	App	0	1.95968	0.742	0.329	0
0	Mmp7	0	3.05425	0.538	0.132	0
0	Anxa4	0	2.01052	0.643	0.263	0
0	Bgn	0	1.76427	0.703	0.333	0
0	Epcam	0	2.57343	0.477	0.109	0
0	Sox9	0	2.08321	0.587	0.232	0
0	Igfbp7	0	1.7586	0.923	0.585	0
0	Fgfr3	0	1.99876	0.562	0.237	0
0	Ezr	0	2.214	0.453	0.144	0
0	Clu	0	1.36171	0.996	0.96	0
0	Cdh1	7.44742e-268	1.73252	0.486	0.209	7.5219e-265
0	Gsn	2.86351e-247	1.6325	0.55	0.283	2.89214e-244
0	Krt19	3.65953e-243	2.02239	0.337	0.111	3.69613e-240
0	Col1a1	3.57855e-216	1.84773	0.353	0.131	3.61434e-213
0	Dpt	5.77682e-215	1.69784	0.401	0.165	5.83459e-212
0	Cd74	7.4354e-214	1.3124	0.557	0.303	7.50975e-211
0	Dcn	2.45123e-213	1.13095	0.605	0.35	2.47574e-210
0	Tm4sf1	2.05008e-207	1.70704	0.408	0.176	2.07058e-204
0	Alcam	1.31694e-205	1.60597	0.449	0.208	1.33011e-202
0	Fgfr2	3.45158e-182	1.57615	0.376	0.161	3.4861e-179
0	Pdgfd	2.47703e-178	1.81098	0.315	0.12	2.5018e-175
0	Marcksl1	1.14141e-175	1.36016	0.467	0.236	1.15283e-172
0	Cd63	1.67865e-173	1.17723	0.554	0.319	1.69543e-170
0	Sox4	8.21489e-165	1.31066	0.502	0.285	8.29704e-162
0	Ddr1	2.7637e-157	1.70343	0.306	0.122	2.79134e-154
0	Cryab	2.35007e-141	1.53646	0.338	0.155	2.37357e-138
0	Ctnnb1	8.89658e-141	1.13154	0.56	0.364	8.98554e-138
0	Cd9	6.79791e-137	1.34555	0.442	0.246	6.86589e-134
0	Sh3bgrl3	6.06201e-128	1.54612	0.282	0.119	6.12263e-125
0	Krt23	1.59904e-125	1.64955	0.263	0.108	1.61503e-122
0	Anxa2	2.41162e-122	1.27205	0.374	0.19	2.43574e-119
0	Vim	4.99156e-120	1.20524	0.434	0.245	5.04148e-117
0	Crip1	2.43966e-117	1.40376	0.329	0.16	2.46405e-114
0	Krt8	5.52078e-117	0.702573	0.743	0.598	5.57599e-114
0	Adgrg1	6.82097e-98	1.34551	0.282	0.135	6.88918e-95
0	Col4a1	1.09084e-97	1.1219	0.396	0.227	1.10175e-94
0	Serpinh1	4.25399e-95	1.31394	0.306	0.155	4.29653e-92
0	Cystm1	7.07722e-90	1.35284	0.3	0.156	7.148e-87
0	Tshz2	1.08656e-89	1.39783	0.261	0.124	1.09743e-86
0	Gpx3	1.96718e-88	1.44151	0.258	0.124	1.98685e-85
0	Itga8	1.21128e-86	1.11265	0.392	0.235	1.22339e-83
0	Cd24a	5.77989e-83	1.21467	0.321	0.177	5.83769e-80
0	Krt18	9.86346e-78	0.71264	0.647	0.526	9.96209e-75
0	Pdgfc	4.09379e-76	1.1885	0.273	0.142	4.13473e-73
0	Notch2	9.54717e-74	1.10457	0.35	0.211	9.64264e-71
0	Myl12a	1.45428e-71	0.909272	0.487	0.35	1.46883e-68
0	Lcn2	1.55344e-70	0.972988	0.329	0.19	1.56898e-67
0	Ccnd1	1.05478e-67	0.999942	0.391	0.254	1.06533e-64
0	Col4a2	1.62557e-67	1.05831	0.3	0.17	1.64183e-64
0	Ppia	1.60164e-65	0.269655	0.998	0.996	1.61766e-62
0	Lum	8.88435e-65	1.07614	0.294	0.169	8.97319e-62
0	Cd14	3.75094e-63	1.05254	0.31	0.185	3.78845e-60
0	Col1a2	1.24024e-62	1.0049	0.35	0.219	1.25264e-59
0	Ramp1	3.88209e-62	1.15131	0.273	0.155	3.92091e-59
0	H2-Ab1	6.55572e-62	0.910204	0.368	0.237	6.62128e-59
0	H2-Eb1	2.34495e-61	0.989601	0.32	0.195	2.3684e-58
0	Hspg2	1.94184e-58	1.07869	0.252	0.139	1.96126e-55
0	Mmp2	1.36314e-57	1.10071	0.284	0.167	1.37677e-54
0	Mmp14	5.74871e-57	0.931991	0.345	0.222	5.8062e-54
0	Gadd45b	9.08955e-56	1.08587	0.265	0.153	9.18044e-53
0	Calm2	2.00611e-54	0.736084	0.531	0.426	2.02617e-51
0	Ccl19	9.32797e-51	0.777193	0.455	0.338	9.42125e-48
0	Bcl2l1	2.8525e-50	0.872748	0.383	0.267	2.88103e-47
0	Myl12b	1.46854e-47	0.768314	0.452	0.342	1.48323e-44
0	S100a6	2.43152e-47	1.04182	0.257	0.155	2.45584e-44
0	Nr2f2	1.57644e-46	0.798834	0.42	0.31	1.59221e-43
0	Tyms	7.03093e-46	0.512618	0.655	0.558	7.10124e-43
0	Col27a1	7.64688e-46	0.983981	0.293	0.188	7.72335e-43
0	H2-Aa	4.11182e-45	0.986625	0.256	0.156	4.15293e-42
0	Itgb5	5.4691e-42	0.847872	0.321	0.217	5.52379e-39
0	Bcl2	3.96287e-40	0.950432	0.275	0.179	4.00249e-37
0	Ndrg1	5.93168e-40	0.808793	0.354	0.252	5.991e-37
0	Junb	7.44191e-39	0.867912	0.323	0.226	7.51633e-36
0	Fgfr1	9.8704e-36	0.928757	0.254	0.165	9.9691e-33
0	Gm13889	1.03454e-35	0.846659	0.28	0.187	1.04489e-32
0	H2-D1	9.04543e-35	0.424056	0.686	0.63	9.13588e-32
0	Tpm1	4.32033e-34	0.695316	0.405	0.31	4.36354e-31
0	Csf2ra	1.08685e-33	0.901879	0.265	0.177	1.09772e-30
0	Tgfbi	1.09642e-33	0.73444	0.304	0.21	1.10739e-30
0	Plac9	2.21016e-32	0.839383	0.299	0.212	2.23226e-29
0	C1qb	2.58831e-32	0.768647	0.301	0.212	2.61419e-29
0	Hdac1	3.0273e-32	0.654177	0.425	0.334	3.05757e-29
0	Cotl1	6.04501e-31	0.769513	0.265	0.179	6.10546e-28
0	Akt1	1.94566e-30	0.600793	0.473	0.396	1.96511e-27
0	Cldn4	3.80974e-30	0.863986	0.252	0.17	3.84784e-27
0	Rbpj	4.53966e-30	0.650139	0.383	0.293	4.58506e-27
0	Calm3	6.04233e-30	0.688171	0.343	0.252	6.10276e-27
0	Fabp5	8.33835e-29	0.713803	0.301	0.216	8.42173e-26
0	Jag1	4.08171e-27	0.794942	0.266	0.188	4.12252e-24
0	Ifitm1	9.13608e-26	0.681364	0.327	0.247	9.22744e-23
0	Tubb5	1.45826e-25	0.667587	0.335	0.255	1.47284e-22
0	C1qa	1.6516e-24	0.717402	0.26	0.185	1.66812e-21
0	Il11ra1/2	3.99115e-24	0.625737	0.362	0.286	4.03106e-21
0	Plekhg2	4.32194e-23	0.760848	0.252	0.18	4.36516e-20
0	Axl	3.69047e-22	0.654591	0.253	0.181	3.72737e-19
0	Lgals3bp	3.87711e-21	0.609378	0.314	0.242	3.91589e-18
0	Pdgfra	4.03757e-21	0.685018	0.273	0.203	4.07795e-18
0	Cd47	2.48318e-20	0.564196	0.417	0.352	2.50801e-17
0	Stmn1	2.56619e-19	0.62783	0.325	0.26	2.59185e-16
0	Lmna	2.80702e-18	0.497619	0.369	0.299	2.83509e-15
0	Hmgb2	4.47689e-18	0.443349	0.477	0.418	4.52166e-15
0	Jun	2.48048e-17	0.626113	0.329	0.269	2.50528e-14
0	Eng	4.22029e-17	0.4875	0.261	0.195	4.26249e-14
0	Dusp6	8.06906e-15	0.538538	0.305	0.247	8.14975e-12
0	Ifi27	1.39267e-14	0.400126	0.506	0.463	1.4066e-11
0	H2-Q1	2.27658e-14	0.488972	0.348	0.293	2.29934e-11
0	Ifna	1.11238e-12	0.474693	0.318	0.266	1.1235e-09
0	Nfkbia	3.48974e-12	0.526626	0.33	0.281	3.52463e-09
0	Fzd5	6.20311e-12	0.542285	0.257	0.208	6.26514e-09
0	Ccl21a/b/d	6.53589e-12	0.511023	0.294	0.244	6.60124e-09
0	Slc2a1	1.0668e-10	0.533874	0.265	0.218	1.07747e-07
0	Rela	1.19575e-10	0.498801	0.275	0.228	1.20771e-07
0	Tsc22d1	1.67345e-10	0.423247	0.328	0.282	1.69019e-07
0	Ccdc80	1.97559e-10	0.462634	0.282	0.235	1.99535e-07
0	Cstb	1.26087e-09	0.349816	0.466	0.434	1.27348e-06
0	Cxcl12	3.29322e-09	0.258824	0.621	0.615	3.32615e-06
0	H2az1	2.36727e-07	0.386349	0.364	0.334	0.000239095
0	Hba-a1/2	2.63413e-06	0.344216	0.325	0.294	0.00266047
0	Nr1h2	3.23667e-06	0.392841	0.316	0.286	0.00326903
0	Arf1	6.42535e-06	0.285036	0.482	0.467	0.00648961
0	Cd81	7.09759e-06	0.283916	0.519	0.513	0.00716857
0	Lgals1	1.72035e-05	0.314725	0.305	0.273	0.0173755
0	Map1lc3b	1.7683e-05	0.317999	0.442	0.43	0.0178598
0	Map2k1	2.3955e-05	0.390507	0.28	0.252	0.0241945
0	Rbm47	0.000134636	0.289262	0.356	0.333	0.135982
0	Ror1	0.000223839	0.384046	0.277	0.255	0.226077
0	Fcer1g	0.000493086	0.363795	0.251	0.229	0.498017
0	Bax	0.00110382	0.331486	0.287	0.268	1
0	Coro1b	0.00311911	0.26129	0.283	0.265	1
1	Mt2	0	1.10219	0.983	0.697	0
1	Mt1	0	1.08519	0.999	0.881	0
1	Arg1	0	0.783006	0.994	0.887	0
1	Gstp1/2	0	1.06627	0.998	0.981	0
1	Selenop	0	0.643328	0.999	0.988	0
1	Gc	0	0.621208	1	0.989	0
1	Apoa1	0	0.855594	1	0.994	0
1	Apoc1	0	0.476739	1	0.998	0
1	Ttr	0	0.642694	1	0.999	0
1	Fgg	4.51032e-277	0.637585	0.996	0.927	4.55542e-274
1	Serpina1a	2.10369e-244	0.636672	0.981	0.908	2.12473e-241
1	Vtn	1.31774e-224	0.658749	0.964	0.865	1.33092e-221
1	Gpx1	7.58821e-182	0.402072	1	0.996	7.66409e-179
1	H2-Q10	5.09833e-147	0.480371	0.981	0.916	5.14932e-144
1	Atp5e	1.03937e-121	0.509621	0.952	0.872	1.04976e-118
1	Sod1	1.94839e-107	0.305339	0.999	0.988	1.96788e-104
1	Azgp1	4.15979e-106	0.38395	0.989	0.941	4.20139e-103
1	Igf1	5.22821e-105	0.660314	0.731	0.538	5.28049e-102
1	B2m	6.53005e-91	0.315559	0.991	0.98	6.59535e-88
1	Tpt1	2.60539e-76	0.33132	0.981	0.952	2.63145e-73
1	Atp5b	1.41743e-67	0.309183	0.965	0.937	1.4316e-64
1	Ldha	2.52586e-61	0.320642	0.938	0.873	2.55112e-58
1	Rarres2	7.37426e-61	0.347493	0.918	0.845	7.448e-58
1	Pigr	2.78745e-55	0.542306	0.601	0.453	2.81533e-52
1	Lgals9	8.25347e-52	0.398518	0.771	0.66	8.336e-49
1	Uba52	1.74557e-51	0.254087	0.983	0.963	1.76302e-48
1	G0s2	3.23594e-28	0.313065	0.685	0.589	3.2683e-25
1	Mmp9	3.76996e-27	0.464044	0.4	0.299	3.80766e-24
1	Ifitm3	2.84637e-26	0.329151	0.62	0.517	2.87483e-23
1	Lamp2	5.60641e-26	0.307721	0.656	0.556	5.66248e-23
2	Neat1	0	1.80969	0.991	0.781	0
2	Clec2d	5.86673e-273	1.13327	0.816	0.517	5.9254e-270
2	Vegfa	2.0672e-225	1.1074	0.696	0.373	2.08787e-222
2	Ms4a1	3.70059e-219	1.48842	0.407	0.147	3.7376e-216
2	Zbtb16	5.36323e-211	1.23931	0.523	0.23	5.41686e-208
2	Bmp1	2.41967e-197	1.1891	0.561	0.271	2.44387e-194
2	Srsf2	3.62447e-193	0.950896	0.734	0.441	3.66072e-190
2	Il15ra	3.29775e-178	0.983116	0.638	0.345	3.33073e-175
2	Egfr	1.07962e-159	0.988387	0.597	0.326	1.09042e-156
2	Ccl19	7.99767e-158	0.843266	0.609	0.32	8.07764e-155
2	Col5a3	3.21557e-141	1.18804	0.391	0.174	3.24772e-138
2	Nlrc5	1.01459e-131	1.21334	0.344	0.146	1.02474e-128
2	Ffar4	5.71051e-130	1.35859	0.282	0.107	5.76762e-127
2	Tyms	1.22991e-129	0.651376	0.793	0.543	1.24221e-126
2	Ptprcap	2.57861e-124	1.37213	0.256	0.094	2.6044e-121
2	Rnf43	2.5483e-123	1.07533	0.365	0.163	2.57379e-120
2	Ppara	1.04016e-122	0.851691	0.604	0.36	1.05056e-119
2	Ccl21a/b/d	4.5778e-115	0.888846	0.446	0.226	4.62358e-112
2	Sorbs1	1.23278e-113	0.931097	0.424	0.212	1.24511e-110
2	Hcar2	3.10595e-105	1.1004	0.32	0.145	3.13701e-102
2	Col18a1	6.22261e-104	0.555479	0.849	0.662	6.28484e-101
2	Phlda2	7.59257e-104	0.998544	0.366	0.177	7.6685e-101
2	Irf3	1.15818e-103	0.828786	0.494	0.275	1.16976e-100
2	Ccl5	2.73387e-103	1.09217	0.296	0.129	2.76121e-100
2	Fzd8	2.29882e-102	0.923035	0.394	0.198	2.32181e-99
2	Il6ra	5.66675e-102	0.974867	0.386	0.194	5.72342e-99
2	Stat5a	9.96251e-101	1.07069	0.317	0.144	1.00621e-97
2	Aatk	2.11704e-100	1.03333	0.334	0.157	2.13821e-97
2	Insr	2.43232e-99	0.95869	0.382	0.193	2.45665e-96
2	Il17rb	3.57307e-98	1.09041	0.304	0.138	3.6088e-95
2	Ldlr	7.66847e-97	0.97322	0.355	0.173	7.74515e-94
2	Il11ra1/2	1.84736e-96	0.768937	0.484	0.272	1.86584e-93
2	Epha2	3.75044e-96	0.965256	0.366	0.184	3.78795e-93
2	Ahr	1.64252e-93	0.89693	0.373	0.188	1.65894e-90
2	Plac9	1.88052e-93	0.822806	0.392	0.201	1.89932e-90
2	Ccr10	4.73414e-93	1.09428	0.259	0.11	4.78148e-90
2	Slc2a1	2.753e-92	0.915882	0.388	0.204	2.78053e-89
2	Erbb3	2.39048e-91	0.724693	0.516	0.304	2.41438e-88
2	Hmgb2	1.8789e-90	0.588494	0.63	0.4	1.89769e-87
2	Krt16	4.31012e-90	1.13418	0.262	0.114	4.35322e-87
2	Acta2	4.20977e-89	1.0841	0.279	0.126	4.25187e-86
2	Npr2	3.14244e-88	0.975961	0.315	0.152	3.17386e-85
2	G0s2	1.85628e-87	0.613056	0.762	0.58	1.87484e-84
2	Azgp1	2.44712e-87	0.320822	0.994	0.941	2.47159e-84
2	Wnt5b	4.30523e-87	0.941353	0.322	0.157	4.34828e-84
2	Relt	5.22146e-87	0.952547	0.316	0.152	5.27368e-84
2	Cxcr1	1.05698e-86	1.0305	0.298	0.141	1.06755e-83
2	Abl1	1.27762e-85	0.97958	0.309	0.149	1.29039e-82
2	Ddc	2.00881e-85	0.707321	0.549	0.343	2.0289e-82
2	Stat5b	5.84732e-85	0.875132	0.38	0.202	5.9058e-82
2	Zfp36	6.70925e-85	0.852517	0.379	0.2	6.77634e-82
2	Vwa1	2.19268e-84	1.002	0.282	0.13	2.21461e-81
2	Ifnar1	5.28372e-84	0.830612	0.375	0.198	5.33655e-81
2	Pnoc	5.32491e-84	0.994604	0.277	0.128	5.37816e-81
2	Ntrk2	9.63608e-84	0.856849	0.353	0.181	9.73244e-81
2	Snai2	1.85744e-83	1.04542	0.274	0.126	1.87601e-80
2	Msmb	3.36587e-83	1.00219	0.262	0.117	3.39953e-80
2	Cd276	8.22629e-81	1.0174	0.281	0.133	8.30855e-78
2	Nr1h3	1.66658e-80	0.672536	0.563	0.361	1.68324e-77
2	P2rx5	7.05081e-80	1.02024	0.265	0.122	7.12132e-77
2	Coro1b	5.53949e-79	0.728809	0.433	0.246	5.59489e-76
2	Ceacam1	3.39295e-77	0.724317	0.453	0.266	3.42688e-74
2	Ube2c	4.48504e-76	0.842617	0.331	0.171	4.52989e-73
2	Il36g	7.96646e-76	1.03789	0.26	0.123	8.04613e-73
2	Ptgds	1.27663e-75	1.02206	0.253	0.117	1.2894e-72
2	Cfd	1.0363e-74	0.965345	0.289	0.143	1.04666e-71
2	Scgb3a1	1.78473e-74	0.9119	0.286	0.14	1.80258e-71
2	Tlr5	2.23726e-74	0.937622	0.295	0.147	2.25963e-71
2	Sfn	2.36859e-74	0.858776	0.31	0.157	2.39227e-71
2	H2az1	1.20884e-73	0.629314	0.509	0.316	1.22093e-70
2	Ins1	1.24856e-73	1.03435	0.262	0.125	1.26104e-70
2	Rbm47	1.81716e-73	0.653884	0.505	0.314	1.83533e-70
2	Efna1	2.37237e-73	0.759403	0.406	0.233	2.39609e-70
2	Csf2rb	2.79145e-73	1.0125	0.25	0.117	2.81936e-70
2	Dusp1	7.35227e-73	0.842175	0.317	0.164	7.42579e-70
2	Arid5b	3.80461e-72	0.723924	0.408	0.233	3.84266e-69
2	Mlh1	5.46061e-71	0.88249	0.3	0.154	5.51521e-68
2	Becn1	1.02895e-70	0.745954	0.386	0.219	1.03924e-67
2	Gsk3b	1.19204e-70	0.818351	0.351	0.192	1.20396e-67
2	Prox1	1.37652e-70	0.639775	0.509	0.32	1.39028e-67
2	Il17ra	1.89251e-70	0.877042	0.286	0.143	1.91144e-67
2	Mapk14	2.68717e-70	0.776098	0.403	0.236	2.71404e-67
2	Hdac1	9.68636e-70	0.569191	0.519	0.323	9.78323e-67
2	Alox5ap	1.60644e-69	0.888148	0.276	0.137	1.62251e-66
2	Cxcl1	6.15705e-69	0.890983	0.275	0.137	6.21862e-66
2	Itga5	2.04324e-68	0.921756	0.298	0.155	2.06367e-65
2	Ifit3/b	2.10741e-68	0.843372	0.294	0.151	2.12849e-65
2	Ptk6	2.42401e-68	0.964626	0.258	0.125	2.44825e-65
2	Fes	1.28837e-67	0.837986	0.289	0.147	1.30125e-64
2	Il1rap	1.37034e-67	0.776326	0.376	0.215	1.38405e-64
2	Ifitm1	1.5261e-67	0.643718	0.41	0.238	1.54137e-64
2	Prtn3	1.77434e-67	0.884801	0.261	0.127	1.79208e-64
2	Ier3	2.21543e-67	0.883949	0.273	0.136	2.23758e-64
2	Cxcr6	3.27127e-67	0.944744	0.26	0.128	3.30398e-64
2	Hba-a1/2	3.71618e-67	0.600094	0.461	0.278	3.75334e-64
2	Oasl1	6.83203e-67	0.849648	0.313	0.167	6.90035e-64
2	Rxra	9.93781e-67	0.437117	0.819	0.672	1.00372e-63
2	Hdac4	1.33483e-66	0.92088	0.277	0.141	1.34817e-63
2	Pparg	1.84015e-66	0.879959	0.289	0.15	1.85855e-63
2	Twist2	2.44682e-66	0.88522	0.272	0.137	2.47129e-63
2	Cd86	5.38237e-66	0.899388	0.267	0.133	5.43619e-63
2	Cidea	6.55247e-66	0.801014	0.311	0.165	6.61799e-63
2	Ms4a6b	1.85072e-65	0.894574	0.267	0.134	1.86923e-62
2	Clock	2.70292e-65	0.834478	0.324	0.177	2.72994e-62
2	Ccrl2	4.08953e-65	0.907363	0.25	0.122	4.13042e-62
2	Fos	4.51787e-65	0.890963	0.258	0.127	4.56305e-62
2	Il18	4.53946e-65	0.821337	0.312	0.167	4.58486e-62
2	Plcg1	1.31005e-64	0.703284	0.395	0.232	1.32315e-61
2	Pds5a	3.79275e-64	0.732247	0.382	0.223	3.83068e-61
2	Ackr4	7.23914e-64	0.839846	0.287	0.149	7.31153e-61
2	Rac2	1.03777e-63	0.864836	0.257	0.128	1.04815e-60
2	Lamp3	1.20914e-63	0.917143	0.265	0.134	1.22124e-60
2	Ciita	5.76762e-63	0.904124	0.266	0.135	5.82529e-60
2	Map2k1	8.92903e-63	0.683299	0.4	0.237	9.01832e-60
2	Selplg	9.00903e-63	0.791947	0.306	0.164	9.09912e-60
2	Oas1a/g	1.32076e-62	0.735193	0.329	0.181	1.33397e-59
2	Rora	1.57984e-62	0.932335	0.259	0.131	1.59564e-59
2	Dpp4	6.7319e-62	0.696092	0.39	0.231	6.79921e-59
2	Tnfrsf14	2.48651e-61	0.771019	0.308	0.167	2.51138e-58
2	Etv5	4.7968e-61	0.832493	0.27	0.139	4.84477e-58
2	Ccl4	2.19337e-60	0.819967	0.284	0.15	2.2153e-57
2	Braf	3.37474e-60	0.720238	0.36	0.208	3.40848e-57
2	Ndufa4l2	7.36745e-60	0.84732	0.289	0.156	7.44113e-57
2	Tyk2	1.08922e-59	0.879508	0.264	0.137	1.10012e-56
2	Notch1	2.32412e-59	0.767878	0.322	0.179	2.34737e-56
2	Insig1	7.08122e-59	0.602151	0.451	0.284	7.15203e-56
2	Tnnc1	8.18056e-59	0.822904	0.298	0.163	8.26237e-56
2	Srebf1	9.65536e-59	0.784783	0.321	0.181	9.75192e-56
2	Tap1	1.02619e-58	0.73567	0.341	0.196	1.03645e-55
2	Pten	1.08094e-58	0.626753	0.439	0.275	1.09175e-55
2	Csf2ra	1.08918e-58	0.773104	0.312	0.173	1.10007e-55
2	Tox	1.27878e-58	0.829291	0.273	0.144	1.29156e-55
2	Hsp90b1	9.32897e-58	0.430866	0.748	0.577	9.42226e-55
2	Gdf15	1.29738e-57	0.786349	0.3	0.165	1.31036e-54
2	Csk	3.21124e-57	0.553816	0.468	0.297	3.24335e-54
2	Tgfbr1	3.30301e-57	0.76457	0.307	0.17	3.33604e-54
2	Adgrg5	3.38717e-57	0.762138	0.29	0.157	3.42105e-54
2	Cyp2u1	3.85912e-57	0.657957	0.366	0.215	3.89771e-54
2	Ccl3	5.89231e-57	0.857549	0.25	0.128	5.95123e-54
2	Bid	6.60098e-57	0.854079	0.253	0.131	6.66699e-54
2	Prf1	8.28674e-57	0.761272	0.305	0.17	8.3696e-54
2	Wnt5a	1.31267e-56	0.814652	0.259	0.135	1.3258e-53
2	Tnfrsf10b	1.45788e-56	0.771717	0.264	0.138	1.47246e-53
2	Fzd7	1.86371e-56	0.812488	0.285	0.155	1.88235e-53
2	Itgb2	3.84988e-56	0.802737	0.27	0.144	3.88838e-53
2	Fabp5	4.91232e-56	0.628855	0.36	0.21	4.96145e-53
2	Mmp19	7.99588e-56	0.672305	0.382	0.232	8.07584e-53
2	Tnfrsf1b	1.10431e-55	0.717208	0.34	0.198	1.11535e-52
2	Ptges	1.32797e-55	0.823672	0.255	0.132	1.34125e-52
2	Hdac3	1.33355e-55	0.732643	0.343	0.202	1.34688e-52
2	Dusp5	1.71462e-55	0.751146	0.273	0.145	1.73176e-52
2	Il17d	3.88204e-55	0.715193	0.324	0.184	3.92086e-52
2	Ptger4	1.17238e-54	0.837618	0.256	0.135	1.1841e-51
2	Rela	1.86323e-54	0.621147	0.366	0.218	1.88186e-51
2	Kras	2.54562e-54	0.713938	0.333	0.193	2.57107e-51
2	Pcna	4.95146e-54	0.471606	0.572	0.39	5.00097e-51
2	Gzmb	5.16549e-54	0.752334	0.26	0.137	5.21715e-51
2	Ptges2	2.0015e-53	0.712778	0.307	0.173	2.02151e-50
2	Bax	7.06123e-53	0.572679	0.409	0.253	7.13184e-50
2	Hdac5	8.55485e-53	0.761979	0.28	0.154	8.6404e-50
2	Ccnd1	1.02359e-52	0.530038	0.412	0.254	1.03383e-49
2	Met	1.68405e-52	0.71885	0.314	0.181	1.70089e-49
2	Sec23a	2.854e-52	0.678502	0.36	0.219	2.88254e-49
2	Fgf1	4.99437e-52	0.639	0.364	0.221	5.04431e-49
2	Trp53	5.1166e-52	0.686298	0.312	0.178	5.16777e-49
2	Stmn1	8.9581e-52	0.520233	0.407	0.251	9.04768e-49
2	Fn1	1.09344e-51	0.389786	0.785	0.632	1.10437e-48
2	Tnfsf12	1.13232e-51	0.740592	0.28	0.155	1.14364e-48
2	Serpina1a	1.14954e-51	0.258485	0.966	0.911	1.16104e-48
2	Aqp3	1.28857e-51	0.84373	0.251	0.134	1.30146e-48
2	Spry4	5.27643e-51	0.698505	0.29	0.162	5.32919e-48
2	Plekhg2	5.95125e-51	0.681989	0.306	0.175	6.01076e-48
2	Rxrb	6.15676e-51	0.775616	0.278	0.154	6.21832e-48
2	Hspb1	1.70488e-50	0.46085	0.619	0.448	1.72193e-47
2	Fasn	4.88589e-50	0.687401	0.318	0.186	4.93475e-47
2	Hsd17b2	2.66978e-49	0.610207	0.364	0.223	2.69648e-46
2	Bmpr1a	2.16019e-48	0.704381	0.298	0.172	2.18179e-45
2	Trmt5	2.4697e-48	0.74493	0.254	0.138	2.4944e-45
2	Cflar	2.60778e-48	0.585555	0.388	0.243	2.63386e-45
2	Atr	3.20865e-48	0.715378	0.279	0.157	3.24074e-45
2	Xbp1	5.61031e-48	0.419261	0.58	0.405	5.66641e-45
2	H2-M3	1.2408e-47	0.623354	0.31	0.181	1.25321e-44
2	Anxa1	1.32915e-47	0.756078	0.255	0.14	1.34244e-44
2	Rbpj	1.45923e-47	0.484329	0.444	0.287	1.47382e-44
2	Casr	3.20605e-47	0.752475	0.26	0.144	3.23812e-44
2	Hilpda	9.74599e-47	0.657768	0.287	0.164	9.84345e-44
2	Tnfaip6	1.10862e-46	0.640187	0.295	0.17	1.11971e-43
2	Tubb4b	1.20731e-46	0.436193	0.503	0.341	1.21938e-43
2	Lag3	1.79045e-46	0.679261	0.294	0.17	1.80835e-43
2	Mrc2	8.17977e-46	0.690202	0.266	0.149	8.26157e-43
2	Lefty1	1.51627e-45	0.602563	0.34	0.209	1.53143e-42
2	Nfkbia	1.79591e-45	0.486499	0.419	0.271	1.81387e-42
2	Notch2	1.84453e-45	0.51556	0.351	0.213	1.86297e-42
2	Smad2	2.10612e-45	0.682007	0.269	0.152	2.12718e-42
2	Fgf18	8.51336e-45	0.592004	0.307	0.181	8.59849e-42
2	Ifna	1.20264e-44	0.462778	0.403	0.256	1.21467e-41
2	Lamp2	1.84961e-44	0.3904	0.706	0.551	1.86811e-41
2	Mzt2	2.08629e-44	0.687861	0.288	0.169	2.10715e-41
2	Ms4a4b	2.78634e-44	0.721266	0.255	0.144	2.8142e-41
2	Cd59a	4.56987e-44	0.446324	0.54	0.381	4.61557e-41
2	Ccl22	4.69676e-44	0.726165	0.266	0.152	4.74373e-41
2	Vsir	1.30983e-43	0.72092	0.251	0.141	1.32293e-40
2	Lyz3	1.58574e-43	0.678267	0.265	0.151	1.60159e-40
2	Dll1	4.04111e-43	0.702952	0.252	0.142	4.08152e-40
2	Lifr	9.31369e-43	0.543708	0.379	0.243	9.40683e-40
2	Bbln	1.04828e-42	0.589293	0.329	0.203	1.05877e-39
2	Crp	1.06862e-42	0.407928	0.663	0.504	1.0793e-39
2	Rb1	1.10731e-42	0.543105	0.352	0.22	1.11838e-39
2	Ly6d	1.24618e-42	0.531633	0.37	0.235	1.25865e-39
2	Nanog	2.50434e-42	0.711518	0.259	0.149	2.52938e-39
2	Tpm2	3.63389e-42	0.649009	0.308	0.188	3.67022e-39
2	Il20	4.89474e-42	0.684675	0.253	0.144	4.94369e-39
2	Pttg1	1.18136e-41	0.501363	0.374	0.238	1.19317e-38
2	Nr1h2	2.22505e-41	0.491732	0.414	0.274	2.2473e-38
2	Ramp3	3.50633e-41	0.655411	0.25	0.141	3.54139e-38
2	Atg5	3.83654e-41	0.513581	0.397	0.26	3.87491e-38
2	Btg1	5.6686e-41	0.559646	0.326	0.201	5.72529e-38
2	Isg15	5.81424e-41	0.670287	0.257	0.148	5.87239e-38
2	Abl2	1.20833e-40	0.743705	0.251	0.145	1.22041e-37
2	Il1r1	1.2145e-40	0.64737	0.29	0.175	1.22664e-37
2	Tnfrsf9	3.01649e-40	0.665211	0.258	0.15	3.04665e-37
2	Col15a1	3.57505e-40	0.598363	0.285	0.171	3.6108e-37
2	Il4ra	6.49062e-40	0.601915	0.292	0.176	6.55553e-37
2	Tigit	3.2181e-39	0.698027	0.253	0.148	3.25028e-36
2	Celsr2	3.45653e-39	0.656092	0.253	0.147	3.4911e-36
2	Col27a1	1.23463e-38	0.550641	0.306	0.188	1.24697e-35
2	Ndrg1	2.03752e-38	0.457093	0.384	0.25	2.0579e-35
2	Acvr1	2.35154e-38	0.582873	0.289	0.176	2.37505e-35
2	Fcer1g	4.08193e-38	0.488569	0.343	0.217	4.12275e-35
2	Acp5	5.30943e-38	0.443147	0.46	0.319	5.36252e-35
2	Psca	1.5666e-37	0.611881	0.291	0.179	1.58226e-34
2	Bmpr2	2.35505e-37	0.567264	0.308	0.192	2.3786e-34
2	Cd68	2.37712e-37	0.532746	0.338	0.217	2.40089e-34
2	Vhl	2.44505e-37	0.591715	0.259	0.152	2.4695e-34
2	Nr3c1	4.57196e-37	0.550873	0.295	0.182	4.61768e-34
2	Inha	9.76453e-37	0.577381	0.271	0.163	9.86218e-34
2	Klf2	3.75962e-36	0.507166	0.296	0.182	3.79722e-33
2	Col9a2	6.31397e-36	0.591882	0.278	0.17	6.37711e-33
2	Igkc	8.4582e-36	0.601693	0.265	0.16	8.54278e-33
2	Blk	8.52866e-36	0.502563	0.347	0.226	8.61395e-33
2	Dusp6	1.15734e-35	0.490683	0.364	0.24	1.16892e-32
2	St6gal1	1.43088e-35	0.469061	0.377	0.252	1.44518e-32
2	Hbb	1.51817e-35	0.425103	0.399	0.268	1.53335e-32
2	Map1lc3b	2.01089e-35	0.34151	0.568	0.414	2.031e-32
2	Cd37	2.49606e-35	0.539209	0.304	0.192	2.52102e-32
2	Mxra8	3.51217e-35	0.536533	0.266	0.16	3.5473e-32
2	Pxdn	3.71029e-35	0.488077	0.301	0.187	3.7474e-32
2	Acvr2a	4.42091e-35	0.599738	0.265	0.161	4.46512e-32
2	Esam	6.02538e-35	0.600414	0.25	0.149	6.08564e-32
2	Stat3	8.226e-35	0.413667	0.459	0.321	8.30826e-32
2	Vegfb	9.11146e-35	0.427702	0.458	0.322	9.20257e-32
2	Nkg7	1.19153e-34	0.571114	0.255	0.153	1.20344e-31
2	Ackr1	1.49958e-34	0.593308	0.265	0.162	1.51457e-31
2	Ephb4	4.04368e-34	0.535619	0.257	0.154	4.08411e-31
2	Hdac11	5.16614e-34	0.430414	0.398	0.27	5.2178e-31
2	Mmp2	5.30283e-34	0.497414	0.277	0.171	5.35586e-31
2	Cd24a	5.61216e-34	0.486198	0.293	0.183	5.66828e-31
2	Cst7	6.42219e-34	0.50931	0.318	0.205	6.48642e-31
2	Fkbp5	7.9164e-34	0.552034	0.289	0.181	7.99557e-31
2	Rac1	1.66289e-33	0.380234	0.489	0.349	1.67952e-30
2	B3gnt7	1.66889e-33	0.520202	0.296	0.187	1.68557e-30
2	Fzd4	2.78976e-33	0.547261	0.261	0.159	2.81765e-30
2	Gadd45b	2.90932e-33	0.608645	0.257	0.156	2.93842e-30
2	Atg12	3.22237e-33	0.551579	0.31	0.201	3.2546e-30
2	Lgals1	5.38889e-33	0.39256	0.391	0.263	5.44278e-30
2	Igf2r	7.20518e-33	0.556663	0.299	0.192	7.27724e-30
2	C1qb	9.90718e-33	0.445189	0.324	0.211	1.00063e-29
2	Calm1	1.44339e-32	0.490547	0.352	0.236	1.45782e-29
2	Bag3	7.21499e-32	0.513568	0.287	0.183	7.28714e-29
2	Gpr183	1.0316e-31	0.532001	0.293	0.188	1.04191e-28
2	Tie1	1.94732e-31	0.526452	0.255	0.157	1.9668e-28
2	Ifngr2	2.50133e-31	0.491052	0.341	0.229	2.52634e-28
2	Cav1	4.24111e-31	0.510044	0.292	0.187	4.28352e-28
2	Hsp90aa1	4.33452e-31	0.334894	0.509	0.37	4.37787e-28
2	Fzd1	1.02978e-30	0.540081	0.272	0.172	1.04008e-27
2	Birc3	1.10202e-30	0.522025	0.272	0.171	1.11304e-27
2	Ptges3	1.1093e-30	0.392379	0.437	0.311	1.12039e-27
2	Jun	1.51885e-30	0.368281	0.385	0.263	1.53404e-27
2	Bmp7	2.72301e-30	0.488758	0.264	0.165	2.75024e-27
2	Hexb	1.23608e-29	0.538728	0.266	0.169	1.24844e-26
2	Cldn4	1.90017e-29	0.484187	0.268	0.17	1.91917e-26
2	Fzd5	6.99095e-29	0.45495	0.307	0.202	7.06086e-26
2	H2-Q1	1.45148e-28	0.359676	0.408	0.286	1.46599e-25
2	Marco	2.29538e-28	0.503203	0.251	0.158	2.31833e-25
2	Ifnar2	3.19043e-28	0.392516	0.363	0.25	3.22233e-25
2	Tgfbr2	3.34746e-28	0.500179	0.282	0.184	3.38094e-25
2	Ifngr1	1.28342e-27	0.470255	0.287	0.188	1.29626e-24
2	Il1rn	1.63599e-27	0.513897	0.281	0.185	1.65235e-24
2	Junb	3.894e-27	0.350492	0.335	0.226	3.93294e-24
2	Dnmt1	6.78025e-27	0.460253	0.294	0.196	6.84806e-24
2	Fgfr1	7.04308e-27	0.462113	0.259	0.166	7.11351e-24
2	Igf1	2.57001e-26	0.263253	0.681	0.547	2.59571e-23
2	Nt5c3	1.09299e-25	0.357433	0.402	0.288	1.10392e-22
2	Tsc22d1	1.63366e-25	0.317545	0.389	0.275	1.65e-22
2	Cd14	3.05537e-25	0.411279	0.286	0.19	3.08593e-22
2	Bcl2l1	3.08674e-25	0.317667	0.382	0.269	3.11761e-22
2	Tpm1	3.62091e-25	0.268127	0.43	0.309	3.65712e-22
2	Il10	8.29982e-25	0.492155	0.26	0.171	8.38282e-22
2	Adgrl2	2.10131e-24	0.340844	0.387	0.276	2.12232e-21
2	Sigirr	5.97716e-24	0.436447	0.283	0.191	6.03693e-21
2	Igfbp3	8.61473e-24	0.333358	0.262	0.173	8.70088e-21
2	Myc	1.45015e-23	0.324125	0.396	0.285	1.46465e-20
2	S100a2	1.54919e-23	0.421541	0.252	0.165	1.56469e-20
2	Lgals3bp	1.56519e-23	0.360101	0.341	0.24	1.58084e-20
2	Tgfbi	3.84291e-23	0.326477	0.308	0.211	3.88134e-20
2	Tnfsf10	1.03751e-22	0.38491	0.277	0.187	1.04789e-19
2	Itgb5	1.21592e-22	0.389658	0.315	0.22	1.22808e-19
2	Smad4	1.21852e-22	0.425514	0.275	0.187	1.23071e-19
2	Axl	1.31915e-22	0.391457	0.269	0.18	1.33234e-19
2	Cald1	1.67358e-22	0.253717	0.674	0.561	1.69031e-19
2	Cryab	2.65602e-22	0.336448	0.255	0.169	2.68258e-19
2	Npr1	4.49025e-22	0.283534	0.421	0.308	4.53515e-19
2	Ror1	4.63214e-22	0.380794	0.344	0.247	4.67846e-19
2	Cd164	1.80168e-21	0.26377	0.511	0.391	1.81969e-18
2	Cdkn1a	5.04529e-21	0.373161	0.357	0.261	5.09574e-18
2	Tnfrsf1a	6.74395e-21	0.254611	0.473	0.36	6.81139e-18
2	Nfkb1	1.0969e-20	0.412416	0.252	0.171	1.10787e-17
2	Cd36	1.62754e-20	0.307197	0.4	0.297	1.64381e-17
2	Lmna	2.00532e-20	0.272339	0.4	0.296	2.02538e-17
2	Lpar5	2.42704e-20	0.264467	0.403	0.297	2.45131e-17
2	C1qa	3.1537e-20	0.3405	0.27	0.186	3.18523e-17
2	Stat1	6.9778e-20	0.333086	0.298	0.209	7.04758e-17
2	Slc40a1	4.36391e-19	0.313786	0.351	0.257	4.40755e-16
2	Mtor	5.15587e-19	0.28879	0.397	0.297	5.20743e-16
2	Ddit3	6.92793e-19	0.368187	0.308	0.222	6.99721e-16
2	Itgb1	3.40528e-18	0.393322	0.266	0.188	3.43934e-15
2	Jak1	3.65304e-18	0.278419	0.349	0.256	3.68957e-15
2	Cdh5	5.74833e-18	0.350752	0.25	0.174	5.80582e-15
2	Hmgcs1	8.60052e-18	0.253316	0.368	0.272	8.68653e-15
2	Ryk	1.0563e-17	0.313644	0.29	0.208	1.06686e-14
2	Adm2	1.90327e-17	0.263071	0.398	0.302	1.9223e-14
2	Mmp14	2.96707e-17	0.268736	0.315	0.228	2.99674e-14
2	Tlr4	1.71466e-16	0.354668	0.256	0.182	1.73181e-13
2	Fap	3.18544e-16	0.339504	0.274	0.198	3.21729e-13
2	Cotl1	7.64483e-16	0.277446	0.256	0.181	7.72128e-13
2	Stat6	1.6136e-15	0.278198	0.355	0.27	1.62974e-12
2	Bmp4	6.73186e-15	0.322264	0.271	0.198	6.79918e-12
2	Fcgr4	4.08701e-14	0.280651	0.278	0.205	4.12788e-11
2	Parp1	9.10205e-14	0.251409	0.342	0.263	9.19307e-11
2	Clec14a	3.37366e-13	0.259373	0.284	0.212	3.4074e-10
2	Ly75	4.27785e-13	0.269299	0.289	0.218	4.32063e-10
2	Pdgfra	1.13523e-12	0.250467	0.272	0.204	1.14658e-09
3	Neat1	0	1.36514	0.987	0.783	0
3	Serpina1a	8.53276e-290	0.754103	0.986	0.909	8.61809e-287
3	Arg1	1.57616e-252	0.669749	0.994	0.889	1.59192e-249
3	Mt1	2.54681e-246	0.634551	0.992	0.884	2.57228e-243
3	Apoa1	7.33306e-245	0.505135	1	0.994	7.40639e-242
3	Mt2	5.77034e-200	0.625593	0.934	0.708	5.82804e-197
3	Azgp1	3.80961e-169	0.493943	0.991	0.942	3.84771e-166
3	Clec2d	1.56254e-166	0.87756	0.782	0.524	1.57817e-163
3	Bmp1	9.68776e-157	1.08178	0.547	0.276	9.78463e-154
3	Fgg	5.89166e-149	0.494059	0.991	0.929	5.95057e-146
3	Vegfa	1.45742e-147	0.871352	0.66	0.381	1.472e-144
3	Gc	2.27916e-140	0.350725	1	0.99	2.30195e-137
3	Igf1	8.32763e-137	0.794078	0.773	0.538	8.4109e-134
3	Gstp1/2	2.64383e-129	0.4987	0.99	0.982	2.67027e-126
3	Selenop	9.40364e-124	0.369397	1	0.989	9.49768e-121
3	Vtn	3.12294e-118	0.495442	0.962	0.868	3.15417e-115
3	H2-Q10	7.16883e-93	0.407208	0.974	0.918	7.24052e-90
3	Col18a1	5.03101e-92	0.582621	0.833	0.666	5.08132e-89
3	Srsf2	6.40382e-86	0.645251	0.67	0.452	6.46786e-83
3	Il6ra	1.07383e-72	0.901205	0.366	0.199	1.08457e-69
3	Egfr	3.56628e-65	0.628427	0.526	0.338	3.60194e-62
3	Fn1	1.39288e-60	0.445399	0.793	0.633	1.40681e-57
3	Il1rap	4.12255e-58	0.726825	0.374	0.217	4.16377e-55
3	Col5a3	1.58003e-57	0.804024	0.329	0.183	1.59583e-54
3	Nr1h3	6.78721e-57	0.566777	0.547	0.365	6.85508e-54
3	Ceacam1	5.7062e-56	0.646429	0.436	0.27	5.76326e-53
3	Hsp90b1	5.71116e-55	0.456306	0.746	0.579	5.76828e-52
3	Fkbp5	8.71115e-55	0.834988	0.319	0.179	8.79826e-52
3	Ddc	1.03197e-49	0.578724	0.511	0.35	1.04229e-46
3	Fgf1	1.40866e-46	0.650188	0.364	0.223	1.42275e-43
3	Prox1	2.85112e-46	0.511956	0.487	0.324	2.87963e-43
3	Mapk14	8.98425e-45	0.59329	0.384	0.24	9.07409e-42
3	Atp5e	2.96899e-44	0.276493	0.933	0.876	2.99868e-41
3	Epha2	1.76733e-43	0.666859	0.32	0.192	1.785e-40
3	Rarres2	1.97532e-42	0.284482	0.924	0.846	1.99508e-39
3	Erbb3	3.1702e-40	0.530288	0.458	0.313	3.2019e-37
3	Crp	4.25161e-40	0.408344	0.663	0.506	4.29412e-37
3	Irf3	2.95778e-39	0.518039	0.428	0.285	2.98736e-36
3	Ppara	1.17995e-37	0.416301	0.528	0.372	1.19175e-34
3	Zbtb16	5.55349e-37	0.549061	0.38	0.25	5.60903e-34
3	Hcar2	3.11067e-36	0.67428	0.261	0.154	3.14178e-33
3	Cyp2u1	2.83028e-34	0.52995	0.341	0.22	2.85858e-31
3	Pten	2.28289e-33	0.475375	0.41	0.28	2.30572e-30
3	Phlda2	2.9501e-33	0.569275	0.299	0.187	2.97961e-30
3	Oasl1	8.17926e-33	0.643995	0.278	0.172	8.26106e-30
3	Mmp19	1.53736e-32	0.535061	0.357	0.237	1.55273e-29
3	Ccl9	1.27032e-31	0.620632	0.267	0.165	1.28302e-28
3	Il15ra	3.33958e-31	0.338438	0.51	0.363	3.37297e-28
3	Stat5b	5.04329e-31	0.476942	0.325	0.21	5.09373e-28
3	Atg5	3.00757e-30	0.428274	0.386	0.263	3.03765e-27
3	Becn1	2.40167e-29	0.462052	0.342	0.226	2.42569e-26
3	G0s2	2.93763e-29	0.367983	0.701	0.589	2.967e-26
3	Ldlr	7.3041e-29	0.535721	0.286	0.183	7.37714e-26
3	Lamp2	1.96888e-28	0.305415	0.69	0.554	1.98856e-25
3	Sorbs1	6.26966e-28	0.454285	0.335	0.224	6.33236e-25
3	Rbm47	6.63483e-28	0.375522	0.449	0.323	6.70118e-25
3	Nlrc5	1.24872e-27	0.634157	0.251	0.159	1.2612e-24
3	Efna1	2.6874e-27	0.454573	0.352	0.241	2.71428e-24
3	Insr	2.52467e-26	0.520951	0.304	0.204	2.54992e-23
3	Ptges2	3.03855e-26	0.508155	0.275	0.178	3.06894e-23
3	Pcna	2.23947e-25	0.325411	0.526	0.397	2.26186e-22
3	Ifi27	2.40388e-25	0.336294	0.584	0.455	2.42792e-22
3	Ptges3	3.7042e-25	0.367327	0.432	0.313	3.74124e-22
3	Aatk	4.52998e-25	0.494721	0.26	0.168	4.57528e-22
3	Wnt5b	1.23401e-24	0.50745	0.257	0.166	1.24635e-21
3	Ms4a1	2.45046e-24	0.510179	0.257	0.167	2.47497e-21
3	Ntrk2	6.6053e-24	0.537712	0.284	0.191	6.67135e-21
3	Stat3	1.08277e-23	0.341469	0.443	0.324	1.0936e-20
3	Xbp1	3.28818e-23	0.311899	0.538	0.411	3.32106e-20
3	Lefty1	8.08115e-22	0.351584	0.311	0.214	8.16196e-19
3	St6gal1	8.23806e-22	0.343248	0.359	0.256	8.32045e-19
3	Slc40a1	1.69228e-21	0.383898	0.358	0.258	1.70921e-18
3	Pigr	4.60231e-21	0.256245	0.583	0.459	4.64833e-18
3	Pds5a	5.51903e-21	0.371789	0.328	0.231	5.57422e-18
3	Csk	3.4755e-20	0.354703	0.41	0.305	3.51026e-17
3	Ifnar1	5.40035e-20	0.434499	0.297	0.209	5.45436e-17
3	Cd59a	6.1773e-20	0.281988	0.502	0.387	6.23907e-17
3	Tap1	1.14239e-19	0.391121	0.291	0.203	1.15381e-16
3	Clock	1.16576e-19	0.450662	0.269	0.185	1.17742e-16
3	Insig1	2.10846e-19	0.377611	0.39	0.292	2.12955e-16
3	Snai1	3.57505e-19	0.279124	0.454	0.344	3.61081e-16
3	Il11ra1/2	1.03506e-18	0.296288	0.387	0.285	1.04541e-15
3	Bbln	1.76719e-17	0.374468	0.291	0.209	1.78486e-14
3	H2az1	2.21883e-17	0.25114	0.431	0.327	2.24102e-14
3	Ifngr2	2.37208e-17	0.321553	0.321	0.232	2.3958e-14
3	Atg12	3.90328e-17	0.335456	0.288	0.204	3.94231e-14
3	Nr3c1	3.91297e-17	0.41142	0.264	0.187	3.9521e-14
3	Zfp36	2.10545e-16	0.381791	0.292	0.212	2.12651e-13
3	Psca	4.15017e-16	0.385364	0.26	0.184	4.19167e-13
3	Btg1	6.14089e-16	0.380666	0.285	0.207	6.2023e-13
3	Hsd17b2	1.69736e-15	0.345052	0.312	0.23	1.71433e-12
3	Fzd8	3.66755e-15	0.345434	0.29	0.212	3.70423e-12
3	Met	4.64594e-15	0.387327	0.262	0.189	4.6924e-12
3	Notch2	1.06423e-14	0.271041	0.301	0.22	1.07487e-11
3	Rb1	1.88035e-14	0.306811	0.306	0.226	1.89915e-11
3	Il1rn	3.60098e-14	0.334421	0.26	0.189	3.63699e-11
3	Kras	4.63702e-14	0.354901	0.273	0.201	4.68339e-11
3	Rela	6.99844e-14	0.28119	0.304	0.226	7.06843e-11
3	Plcg1	7.63118e-14	0.28171	0.321	0.242	7.7075e-11
3	Hdac3	1.55251e-13	0.284555	0.284	0.21	1.56803e-10
3	Cflar	5.51263e-13	0.271041	0.329	0.252	5.56776e-10
3	Lifr	1.41974e-12	0.270109	0.327	0.251	1.43394e-09
3	Fasn	1.39563e-11	0.303863	0.259	0.195	1.40959e-08
3	Cav1	1.63819e-11	0.279256	0.257	0.192	1.65458e-08
3	Sigirr	3.14541e-11	0.288562	0.259	0.195	3.17687e-08
3	Calm1	3.33196e-11	0.255768	0.311	0.242	3.36528e-08
3	Ddit3	2.43067e-10	0.265073	0.29	0.225	2.45498e-07
3	Gsk3b	4.65115e-08	0.250748	0.258	0.204	4.69766e-05
4	Sod1	0	0.735743	0.998	0.989	0
4	Apoe	0	0.608342	1	1	0
4	Apoc1	3.45583e-272	0.558937	1	0.998	3.49039e-269
4	Gpx1	3.46977e-217	0.503771	1	0.997	3.50447e-214
4	Itm2b	1.1933e-172	0.629632	0.979	0.931	1.20523e-169
4	Hspb1	1.10017e-130	0.963983	0.691	0.447	1.11117e-127
4	Glud1	2.04476e-121	0.526429	0.981	0.927	2.06521e-118
4	G0s2	6.6922e-121	0.839333	0.794	0.583	6.75912e-118
4	Fgg	2.53617e-115	0.44935	0.998	0.929	2.56153e-112
4	Cidea	5.4803e-101	1.27893	0.363	0.165	5.5351e-98
4	Rxra	4.79884e-96	0.674868	0.833	0.676	4.84683e-93
4	Selenop	3.11902e-95	0.34738	1	0.989	3.15021e-92
4	Lamp2	8.98174e-90	0.732364	0.739	0.552	9.07156e-87
4	Atp5b	2.05207e-81	0.420954	0.971	0.937	2.07259e-78
4	Ttr	6.85076e-78	0.253551	1	0.999	6.91927e-75
4	Hsp90ab1	5.99516e-71	0.401567	0.959	0.918	6.05511e-68
4	Ldha	6.44029e-69	0.398172	0.952	0.874	6.5047e-66
4	Sqstm1	1.41438e-63	0.352541	0.958	0.915	1.42852e-60
4	Azgp1	6.03088e-57	0.29987	0.991	0.943	6.09119e-54
4	Uba52	1.93801e-53	0.313612	0.982	0.964	1.95739e-50
4	Rarres1	2.77345e-46	0.699852	0.474	0.317	2.80118e-43
4	Tpi1	2.81937e-46	0.313524	0.959	0.918	2.84756e-43
4	Mif	1.89023e-41	0.345534	0.923	0.867	1.90913e-38
4	H2-Q10	3.62454e-41	0.272826	0.974	0.919	3.66078e-38
4	Ppara	4.12741e-41	0.602247	0.523	0.375	4.16868e-38
4	Atp5e	5.77315e-41	0.300437	0.934	0.877	5.83089e-38
4	Vtn	1.54494e-37	0.289037	0.941	0.871	1.56039e-34
4	Cald1	7.89756e-36	0.439433	0.692	0.563	7.97654e-33
4	Naca	7.52754e-35	0.334502	0.894	0.828	7.60282e-32
4	Fn1	7.16653e-33	0.37831	0.765	0.639	7.23819e-30
4	Cd36	3.30453e-31	0.586449	0.424	0.298	3.33757e-28
4	Hsp90b1	6.35684e-29	0.379713	0.703	0.587	6.42041e-26
4	Lgals9	1.65076e-28	0.375363	0.748	0.667	1.66727e-25
4	Egfr	1.63678e-27	0.486249	0.472	0.346	1.65315e-24
4	Tyms	8.79756e-27	0.386584	0.668	0.562	8.88554e-24
4	Cd164	3.29096e-26	0.462262	0.515	0.394	3.32387e-23
4	Npr2	1.61085e-22	0.551884	0.255	0.162	1.62695e-19
4	Pgk1	1.85719e-22	0.337164	0.711	0.615	1.87576e-19
4	Clec2d	3.86149e-22	0.318916	0.66	0.54	3.90011e-19
4	Hsp90aa1	3.18618e-21	0.420969	0.486	0.376	3.21805e-18
4	Crp	2.29295e-20	0.358842	0.617	0.513	2.31588e-17
4	Nr1h3	9.9784e-20	0.389379	0.48	0.375	1.00782e-16
4	Acp5	3.36763e-19	0.452677	0.426	0.326	3.40131e-16
4	Dpp4	2.28343e-16	0.551898	0.324	0.242	2.30626e-13
4	Sec23a	5.8681e-16	0.500591	0.31	0.228	5.92678e-13
4	Tubb4b	1.76567e-15	0.369909	0.443	0.351	1.78332e-12
4	Fzd5	2.37447e-15	0.471873	0.287	0.208	2.39822e-12
4	Ahr	9.93377e-15	0.450468	0.28	0.202	1.00331e-11
4	Lgals1	1.46351e-14	0.384375	0.356	0.27	1.47815e-11
4	Tsc22d1	2.059e-14	0.446239	0.363	0.281	2.07959e-11
4	Atg5	1.5213e-13	0.47407	0.345	0.269	1.53651e-10
4	Sod2	2.17634e-13	0.307923	0.541	0.46	2.19811e-10
4	Insig1	3.04652e-13	0.368333	0.378	0.296	3.07698e-10
4	Bcl2	1.05331e-12	0.429005	0.256	0.186	1.06384e-09
4	Ctsd	7.16951e-12	0.258642	0.491	0.408	7.2412e-09
4	Stat1	1.53628e-11	0.436531	0.279	0.213	1.55165e-08
4	Tpm2	2.17089e-11	0.44256	0.261	0.196	2.1926e-08
4	Ifna	3.70425e-11	0.387053	0.338	0.267	3.74129e-08
4	Prox1	1.25332e-10	0.312747	0.409	0.335	1.26585e-07
4	Clec14a	2.83197e-10	0.330158	0.28	0.214	2.86029e-07
4	Adgrl2	8.82668e-09	0.324928	0.344	0.284	8.91495e-06
4	Braf	1.45175e-08	0.35478	0.279	0.221	1.46627e-05
4	Nt5c3	8.39402e-08	0.306645	0.355	0.296	8.47796e-05
4	Fap	2.27052e-07	0.365523	0.253	0.203	0.000229323
4	Rbpj	5.50863e-07	0.291151	0.354	0.3	0.000556371
4	Cst7	4.69835e-06	0.333239	0.258	0.214	0.00474534
4	Ryk	2.62038e-05	0.273915	0.256	0.214	0.0264659
4	Hsd17b2	0.00208836	0.254861	0.265	0.236	1
5	Saa1/2	0	3.07847	0.998	0.3	0
5	Lcn2	3.81653e-107	1.4199	0.414	0.192	3.8547e-104
5	Ldha	7.34257e-21	0.274078	0.938	0.877	7.416e-18
5	H2-K1	6.00384e-20	0.272873	0.957	0.919	6.06388e-17
5	H2-D1	4.50782e-19	0.401619	0.702	0.632	4.5529e-16
5	Cd74	3.36451e-10	0.7881	0.385	0.332	3.39816e-07
5	Psap	2.63085e-08	0.254388	0.867	0.833	2.65716e-05
5	H2-Eb1	1.02088e-07	0.624866	0.26	0.208	0.000103108
5	H2-Ab1	2.51825e-06	0.62827	0.293	0.251	0.00254344
5	C1qb	0.000118778	0.505048	0.257	0.221	0.119966
6	Arg1	2.43631e-220	0.867181	0.999	0.894	2.46067e-217
6	Apoa1	9.48862e-207	0.682341	1	0.995	9.58351e-204
6	Ttr	2.51198e-119	0.463342	1	0.999	2.53709e-116
6	Ldha	4.40649e-118	0.708718	0.972	0.876	4.45056e-115
6	Gpx1	4.35345e-115	0.453646	1	0.997	4.39698e-112
6	Apoe	1.0561e-81	0.296354	1	1	1.06667e-78
6	Rarres2	5.22818e-70	0.562601	0.94	0.849	5.28046e-67
6	Apoc1	2.89925e-65	0.321103	1	0.998	2.92824e-62
6	Gc	1.74104e-46	0.283833	1	0.99	1.75845e-43
6	Vtn	4.59584e-45	0.427828	0.954	0.873	4.6418e-42
6	Fgg	7.44755e-37	0.359746	0.984	0.932	7.52202e-34
6	H2-Q10	4.00599e-22	0.265886	0.971	0.921	4.04605e-19
6	Bst2	7.78169e-09	0.341169	0.548	0.484	7.85951e-06
6	Ifitm3	2.43245e-08	0.2837	0.587	0.526	2.45677e-05
7	Mt1	2.03202e-191	0.875306	0.992	0.889	2.05234e-188
7	Mt2	5.46528e-135	0.790779	0.952	0.719	5.51994e-132
7	Igfbp7	5.40087e-92	0.674886	0.849	0.616	5.45487e-89
7	Apoa1	3.5086e-84	0.417493	1	0.995	3.54369e-81
7	Ttr	1.32994e-68	0.328835	1	0.999	1.34324e-65
7	Selenop	4.09399e-67	0.401206	1	0.989	4.13493e-64
7	Gstp1/2	5.89819e-61	0.433102	0.999	0.982	5.95717e-58
7	Arg1	9.56985e-57	0.431753	0.989	0.895	9.66555e-54
7	Gc	2.92702e-50	0.30418	1	0.99	2.95629e-47
7	Apoc1	7.58392e-45	0.273084	1	0.998	7.65976e-42
7	B2m	1.04431e-35	0.337011	0.996	0.98	1.05475e-32
7	Tpt1	5.76772e-28	0.34479	0.985	0.954	5.82539e-25
7	Dcn	1.6898e-27	0.607939	0.492	0.376	1.7067e-24
7	Atp5e	2.5663e-26	0.365728	0.94	0.878	2.59196e-23
7	Pigr	2.12671e-23	0.641026	0.559	0.466	2.14797e-20
7	Bgn	2.19209e-20	0.462705	0.49	0.374	2.21401e-17
7	Eng	9.75519e-19	0.875247	0.292	0.198	9.85275e-16
7	Hsp90ab1	2.45649e-16	0.270584	0.957	0.919	2.48105e-13
7	Cxcl12	1.16293e-07	0.263624	0.655	0.613	0.000117456
7	Ifitm2	1.95434e-07	0.294413	0.676	0.645	0.000197388
7	Lgals9	8.34718e-07	0.253765	0.707	0.672	0.000843065
7	Col4a1	3.69247e-05	0.419947	0.29	0.246	0.0372939
7	Ifitm3	0.00157058	0.260111	0.531	0.529	1
8	Glul	0	2.37375	1	0.508	0
8	Hspb1	6.55258e-40	0.719972	0.619	0.46	6.6181e-37
8	Sod1	1.42919e-34	0.30896	0.997	0.989	1.44348e-31
8	Itm2b	5.1245e-29	0.374446	0.963	0.933	5.17575e-26
8	Npr2	4.31839e-27	1.07856	0.282	0.164	4.36157e-24
8	Glud1	5.75962e-21	0.304391	0.975	0.929	5.81721e-18
8	Tyms	5.47569e-20	0.474223	0.675	0.565	5.53044e-17
8	Fabp4	8.77401e-18	1.00565	0.306	0.21	8.86175e-15
8	Cidea	3.4676e-14	0.768174	0.262	0.178	3.50228e-11
8	Eng	2.56109e-13	1.05281	0.274	0.2	2.58671e-10
8	Tsc22d1	2.09303e-11	0.601907	0.363	0.284	2.11396e-08
8	Rxra	4.26327e-11	0.307566	0.755	0.685	4.3059e-08
8	Ahr	9.35712e-08	0.611929	0.266	0.206	9.45069e-05
8	Il6st	7.29563e-05	0.586817	0.295	0.256	0.0736858
8	Lgals1	0.000510559	0.377227	0.316	0.275	0.515665
8	Clec14a	0.00083509	0.517897	0.251	0.218	0.843441
8	Ppara	0.000972312	0.292456	0.415	0.386	0.982035
8	Blk	0.00274875	0.453796	0.269	0.238	1
8	Tubb4b	0.00716533	0.267199	0.379	0.358	1
9	Spp1	0	1.95291	0.978	0.237	0
9	Clu	8.99163e-233	1.02993	0.999	0.963	9.08154e-230
9	Igfbp7	2.37068e-90	0.844091	0.851	0.617	2.39439e-87
9	App	1.6142e-74	1.15092	0.589	0.372	1.63034e-71
9	Gas6	3.75703e-57	1.04444	0.445	0.246	3.7946e-54
9	Anxa4	2.81669e-56	1.18516	0.491	0.303	2.84486e-53
9	Epcam	8.09682e-49	1.26841	0.309	0.148	8.17779e-46
9	Sox9	2.81536e-37	1.03305	0.418	0.27	2.84352e-34
9	Bgn	1.11155e-26	0.72746	0.503	0.374	1.12266e-23
9	Mmp7	1.04965e-18	0.610029	0.282	0.179	1.06015e-15
9	Alcam	5.16388e-16	0.782812	0.327	0.234	5.21551e-13
9	Cd63	9.40146e-16	0.734101	0.426	0.345	9.49547e-13
9	Fgfr3	9.46435e-15	0.757483	0.362	0.275	9.559e-12
9	Krt8	1.25953e-13	0.331891	0.688	0.613	1.27212e-10
9	Cdh1	2.59755e-13	0.79722	0.323	0.24	2.62353e-10
9	Ezr	1.71808e-12	0.802521	0.257	0.18	1.73526e-09
9	Anxa2	1.32521e-10	0.740809	0.28	0.21	1.33846e-07
9	Krt18	3.34155e-08	0.349117	0.581	0.54	3.37497e-05
9	Sox4	6.06333e-08	0.559505	0.367	0.311	6.12397e-05
9	Pfn1	8.78532e-08	0.272214	0.796	0.759	8.87317e-05
9	Marcksl1	1.59126e-07	0.587491	0.321	0.263	0.000160717
9	Rack1	2.98034e-07	0.268056	0.789	0.743	0.000301014
9	Cd9	4.13578e-07	0.558763	0.322	0.269	0.000417714
9	Ctnnb1	6.56815e-05	0.530411	0.411	0.389	0.0663383
9	Calm2	0.000322177	0.40651	0.45	0.439	0.325399
9	Gsn	0.000828634	0.514327	0.336	0.317	0.836921
10	Krt8	2.77412e-207	1.66361	0.884	0.604	2.80186e-204
10	Sqstm1	1.39672e-137	1.17517	0.963	0.916	1.41069e-134
10	S100a10	7.12462e-89	0.97266	0.837	0.673	7.19587e-86
10	Ly6d	9.69492e-73	1.40701	0.473	0.24	9.79187e-70
10	Anxa2	1.53605e-68	1.31725	0.426	0.204	1.55141e-65
10	Cstb	1.81994e-66	1.10047	0.645	0.428	1.83814e-63
10	H2-K1	4.44614e-63	0.613411	0.964	0.919	4.49061e-60
10	Krt18	2.32095e-57	1.01557	0.701	0.534	2.34416e-54
10	Apoe	9.22738e-47	0.272525	1	1	9.31965e-44
10	Fabp4	7.71852e-45	1.42353	0.376	0.207	7.7957e-42
10	Eno1/b	3.32133e-37	0.502853	0.855	0.763	3.35455e-34
10	Cd63	2.98351e-34	0.80018	0.513	0.341	3.01334e-31
10	H2-D1	1.56845e-30	0.586254	0.76	0.631	1.58414e-27
10	Lmna	1.72123e-28	0.828495	0.45	0.301	1.73844e-25
10	Lcn2	4.83697e-26	1.34095	0.328	0.202	4.88534e-23
10	Tpm1	8.23335e-22	0.704004	0.444	0.316	8.31569e-19
10	Cdkn1a	1.66952e-20	0.778464	0.391	0.267	1.68622e-17
10	Lgals1	1.05011e-17	0.637304	0.391	0.272	1.06061e-14
10	Ldha	3.01317e-17	0.298239	0.932	0.879	3.0433e-14
10	Arf1	6.65725e-08	0.307268	0.547	0.465	6.72383e-05
10	Cd81	9.62428e-08	0.316878	0.585	0.51	9.72052e-05
11	Mt2	0	2.23301	1	0.72	0
11	Mt1	0	2.11059	1	0.891	0
11	Ttr	0	0.934019	1	0.999	0
11	Gc	1.71069e-296	0.957463	1	0.99	1.72779e-293
11	Tlr2	6.54057e-229	1.88223	0.732	0.267	6.60598e-226
11	Klrb1	1.01797e-225	1.96502	0.726	0.271	1.02815e-222
11	Mmp9	1.69969e-217	1.85137	0.746	0.293	1.71669e-214
11	Mtor	2.97572e-174	1.64558	0.703	0.292	3.00547e-171
11	Serpina1a	5.94931e-168	0.861486	0.995	0.914	6.0088e-165
11	H2-Q10	1.14546e-167	0.844745	0.999	0.921	1.15691e-164
11	Rarres1	4.42419e-166	1.55481	0.73	0.314	4.46843e-163
11	Col6a3	1.26427e-164	1.65371	0.675	0.275	1.27692e-161
11	Cenpf	6.27748e-162	1.95238	0.469	0.137	6.34025e-159
11	Tnfrsf12a	1.25788e-159	1.57819	0.758	0.364	1.27046e-156
11	Apoc1	1.60597e-158	0.541451	1	0.998	1.62203e-155
11	Sat1	3.62352e-156	1.14726	0.907	0.561	3.65975e-153
11	Ddit3	6.89666e-149	1.69885	0.582	0.218	6.96563e-146
11	Azgp1	7.66702e-148	0.729367	0.995	0.945	7.74369e-145
11	Cd274	6.04998e-145	1.74155	0.516	0.174	6.11048e-142
11	Bmp4	1.07022e-144	1.66506	0.546	0.193	1.08092e-141
11	Ltbr	1.94793e-143	1.48391	0.682	0.298	1.96741e-140
11	Ccl9	4.90474e-136	1.7168	0.486	0.162	4.95379e-133
11	Snai1	2.8625e-133	1.384	0.718	0.341	2.89112e-130
11	Fgg	9.48387e-130	0.723635	0.996	0.933	9.57871e-127
11	Sec61g	5.22537e-129	1.22145	0.834	0.498	5.27763e-126
11	Selenop	1.35717e-127	0.553826	1	0.989	1.37074e-124
11	Ror1	1.73634e-125	1.44741	0.597	0.244	1.7537e-122
11	Lpar5	9.88342e-120	1.3795	0.645	0.295	9.98225e-117
11	Ly75	1.64193e-114	1.57216	0.53	0.214	1.65835e-111
11	Gstp1/2	2.3213e-108	0.563903	1	0.982	2.34451e-105
11	Npr1	1.78107e-101	1.27697	0.635	0.308	1.79888e-98
11	Myc	9.83405e-97	1.19165	0.609	0.284	9.93239e-94
11	Fcgr4	3.42571e-92	1.39703	0.489	0.202	3.45996e-89
11	Cd59a	6.23273e-89	1.06089	0.71	0.386	6.29505e-86
11	Vegfb	1.44644e-87	1.04492	0.65	0.325	1.46091e-84
11	Adm2	3.63992e-79	1.14049	0.596	0.302	3.67632e-76
11	Ar	1.80256e-76	1.37622	0.405	0.163	1.82059e-73
11	Reg1	7.0716e-72	1.1975	0.428	0.18	7.14232e-69
11	Ccdc80	1.27766e-71	1.16935	0.495	0.231	1.29044e-68
11	Dst	2.28878e-63	1.16001	0.458	0.218	2.31167e-60
11	Blk	1.22407e-60	1.14429	0.47	0.23	1.23632e-57
11	Psap	2.85884e-58	0.542839	0.937	0.831	2.88742e-55
11	Mif	3.67189e-58	0.521909	0.965	0.868	3.70861e-55
11	Cxcl10	1.3776e-56	1.19986	0.361	0.156	1.39137e-53
11	H2-DMa	3.42076e-56	1.19302	0.353	0.149	3.45497e-53
11	Igf1	5.18766e-52	0.624792	0.803	0.552	5.23954e-49
11	Hsp90b1	2.39275e-51	0.760021	0.793	0.588	2.41668e-48
11	Stat6	9.03549e-50	0.925509	0.504	0.271	9.12585e-47
11	Parp1	6.49653e-49	0.935742	0.49	0.263	6.56149e-46
11	Pigr	4.89876e-47	0.674451	0.72	0.461	4.94775e-44
11	Ryk	9.19351e-47	1.01892	0.417	0.209	9.28545e-44
11	Notch3	3.26781e-46	1.25162	0.253	0.098	3.30049e-43
11	Prf1	2.04187e-45	1.06598	0.369	0.177	2.06228e-42
11	Ifnar2	3.46576e-39	0.81692	0.458	0.254	3.50042e-36
11	Ddc	7.97268e-33	0.562539	0.582	0.357	8.05241e-30
11	Vtn	8.27418e-33	0.343921	0.957	0.874	8.35693e-30
11	Cxcl2	1.28421e-32	1.03383	0.296	0.147	1.29705e-29
11	Cd68	2.06197e-29	0.809602	0.391	0.224	2.08259e-26
11	Ngfr	5.29908e-26	0.88848	0.27	0.139	5.35207e-23
11	Sigirr	7.93587e-26	0.725686	0.348	0.195	8.01523e-23
11	Itgam	1.21282e-25	0.882079	0.289	0.154	1.22495e-22
11	Ezh2	6.91999e-22	0.840599	0.261	0.141	6.98919e-19
11	Hsp90ab1	4.21924e-20	0.278186	0.968	0.92	4.26143e-17
11	Il1rn	2.67113e-19	0.608816	0.321	0.191	2.69785e-16
11	Dhrs2	9.08473e-19	0.771225	0.262	0.149	9.17558e-16
11	Esr1	2.56476e-17	0.793085	0.253	0.147	2.59041e-14
11	Ifitm2	8.56087e-16	0.330518	0.765	0.642	8.64648e-13
11	Fgfr3	9.42851e-16	0.28848	0.416	0.273	9.52279e-13
11	Cdkn1a	1.26129e-15	0.515475	0.398	0.267	1.2739e-12
11	Psca	9.33398e-15	0.534353	0.298	0.187	9.42732e-12
11	Ifi27	1.17263e-14	0.297754	0.624	0.462	1.18436e-11
11	Ndufa4l2	1.68147e-14	0.533036	0.273	0.166	1.69829e-11
11	Tpm2	4.48582e-14	0.557732	0.307	0.197	4.53068e-11
11	Ccl22	1.10828e-13	0.53177	0.262	0.161	1.11936e-10
11	Acp5	2.46488e-13	0.383556	0.461	0.329	2.48953e-10
11	Tnnc1	4.88356e-13	0.509493	0.276	0.174	4.93239e-10
11	Crp	3.72608e-12	0.281576	0.656	0.516	3.76334e-09
11	Msh2	4.83905e-12	0.506495	0.253	0.159	4.88745e-09
11	Hgf	4.89346e-12	0.460512	0.268	0.171	4.9424e-09
11	Ptges3	3.95845e-10	0.335787	0.434	0.321	3.99803e-07
11	Hdac11	1.83047e-09	0.343153	0.384	0.281	1.84878e-06
11	Pten	4.08985e-09	0.297304	0.395	0.29	4.13075e-06
11	Fkbp5	1.26296e-08	0.385406	0.274	0.19	1.27558e-05
11	Hexb	2.10821e-08	0.389867	0.256	0.177	2.12929e-05
11	Pdgfra	6.38904e-08	0.31519	0.293	0.208	6.45293e-05
11	Adgrl2	6.53977e-08	0.251832	0.383	0.285	6.60517e-05
11	Col9a2	2.74927e-07	0.367358	0.253	0.18	0.000277676
11	Oas1a/g	2.28276e-06	0.256548	0.267	0.195	0.00230559
12	Glul	0	4.44312	1	0.514	0
12	Npr2	2.04032e-105	1.74413	0.435	0.159	2.06073e-102
12	Sod1	9.04053e-64	0.436485	1	0.989	9.13093e-61
12	Hspb1	1.89774e-57	0.854582	0.697	0.458	1.91672e-54
12	Glud1	8.2076e-49	0.456996	0.981	0.929	8.28967e-46
12	Ahr	2.73814e-44	1.17145	0.391	0.201	2.76552e-41
12	Itm2b	8.78261e-39	0.423582	0.968	0.933	8.87043e-36
12	Tyms	3.00939e-36	0.651881	0.73	0.564	3.03948e-33
12	Rnf43	6.57137e-32	0.969552	0.338	0.179	6.63708e-29
12	Rxra	2.983e-31	0.561592	0.804	0.684	3.01283e-28
12	Ms4a1	6.5648e-31	1.0291	0.322	0.17	6.63045e-28
12	Tubb4b	8.14486e-30	0.780903	0.52	0.353	8.22631e-27
12	Tpm2	4.75115e-27	0.910954	0.344	0.196	4.79866e-24
12	Tox	4.56146e-26	0.954917	0.289	0.153	4.60708e-23
12	Hmgb2	7.40169e-25	0.648802	0.577	0.42	7.47571e-22
12	Tsc22d1	1.18748e-23	0.756398	0.43	0.282	1.19936e-20
12	Il15ra	2.88573e-21	0.649369	0.52	0.372	2.91459e-18
12	Ppara	1.93152e-19	0.602622	0.525	0.382	1.95083e-16
12	Lgals1	1.86623e-18	0.600541	0.41	0.272	1.88489e-15
12	Dpp4	1.63276e-17	0.7158	0.367	0.244	1.64909e-14
12	Il1r1	6.96748e-17	0.747156	0.297	0.184	7.03715e-14
12	Dusp6	6.51743e-16	0.584817	0.374	0.249	6.5826e-13
12	Clec2d	1.02436e-15	0.409841	0.664	0.546	1.0346e-12
12	Ifna	6.39747e-15	0.569712	0.388	0.268	6.46145e-12
12	Zbtb16	3.35444e-14	0.66377	0.368	0.259	3.38799e-11
12	Egfr	3.60188e-14	0.561175	0.467	0.352	3.6379e-11
12	Parp1	4.61187e-14	0.604651	0.38	0.267	4.65799e-11
12	Neat1	6.33242e-13	0.335286	0.857	0.802	6.39575e-10
12	Ccl21a/b/d	1.41002e-12	0.615198	0.347	0.247	1.42412e-09
12	Cidea	1.87365e-12	0.713758	0.271	0.178	1.89239e-09
12	Ndrg1	6.03453e-12	0.537297	0.366	0.261	6.09488e-09
12	Cd36	3.88445e-11	0.503508	0.407	0.305	3.92329e-08
12	Hbb	5.3002e-11	0.498252	0.38	0.279	5.3532e-08
12	Cdh5	7.88266e-11	0.706071	0.265	0.179	7.96149e-08
12	Srsf2	9.23935e-11	0.385908	0.569	0.471	9.33175e-08
12	Vegfa	1.45511e-10	0.395097	0.51	0.406	1.46966e-07
12	Il11ra1/2	7.48006e-10	0.493123	0.385	0.292	7.55486e-07
12	Braf	5.53414e-09	0.494854	0.306	0.222	5.58948e-06
12	Birc3	6.05114e-09	0.511174	0.259	0.179	6.11165e-06
12	Hdac1	7.67392e-09	0.385458	0.435	0.342	7.75066e-06
12	Fabp4	1.37266e-08	0.496086	0.295	0.212	1.38639e-05
12	Fgf18	3.05912e-08	0.570787	0.267	0.192	3.08971e-05
12	Rbm47	6.53197e-08	0.381803	0.419	0.332	6.59729e-05
12	Lamp2	9.26758e-08	0.296205	0.647	0.565	9.36026e-05
12	Atg5	2.00163e-07	0.493106	0.347	0.273	0.000202165
12	Pten	2.56602e-07	0.443691	0.368	0.291	0.000259168
12	Ccl19	2.96217e-07	0.399879	0.426	0.35	0.000299179
12	Cd164	4.561e-07	0.313173	0.485	0.401	0.000460661
12	Bcl2	6.27295e-07	0.475874	0.257	0.189	0.000633568
12	Tnfrsf1b	6.9975e-07	0.478502	0.28	0.211	0.000706747
12	Cald1	7.38066e-07	0.271426	0.645	0.571	0.000745446
12	Stat1	7.67064e-07	0.413463	0.289	0.216	0.000774735
12	Ifngr2	8.80287e-07	0.485485	0.308	0.239	0.00088909
12	Mmp19	8.96365e-07	0.399797	0.321	0.246	0.000905329
12	Hdac3	1.13185e-06	0.374856	0.287	0.215	0.00114317
12	Klf2	1.14972e-06	0.468087	0.26	0.193	0.00116122
12	Clock	1.19516e-06	0.526232	0.255	0.191	0.00120711
12	Stmn1	1.73562e-06	0.335234	0.342	0.265	0.00175298
12	Plcg1	1.87057e-06	0.412942	0.319	0.248	0.00188927
12	Il6ra	2.09445e-06	0.431212	0.279	0.213	0.00211539
12	Arid5b	2.17018e-06	0.425177	0.318	0.25	0.00219188
12	Rarres1	2.6467e-06	0.322544	0.404	0.327	0.00267317
12	Fabp5	2.9035e-06	0.383814	0.292	0.224	0.00293254
12	Hsp90aa1	3.29345e-06	0.39714	0.448	0.383	0.00332638
12	Bmpr2	3.58879e-06	0.462048	0.266	0.202	0.00362467
12	Map1lc3b	3.70451e-06	0.29538	0.506	0.429	0.00374156
12	Hdac11	4.18128e-06	0.369925	0.354	0.282	0.0042231
12	Pttg1	4.27941e-06	0.38508	0.318	0.251	0.0043222
12	Fap	4.34348e-06	0.405833	0.27	0.204	0.00438691
12	Col5a3	6.25618e-06	0.375112	0.26	0.196	0.00631874
12	B3gnt7	7.03293e-06	0.490947	0.257	0.197	0.00710326
12	Fzd5	7.1724e-06	0.471248	0.273	0.212	0.00724412
12	Erbb3	9.97723e-06	0.346695	0.393	0.325	0.010077
12	Fasn	1.33729e-05	0.451529	0.258	0.199	0.0135066
12	Hba-a1/2	1.53002e-05	0.284015	0.363	0.296	0.0154532
12	Fgf1	1.86075e-05	0.360648	0.298	0.235	0.0187936
12	Tnfrsf1a	3.4237e-05	0.318353	0.439	0.37	0.0345794
12	Adgrl2	3.48743e-05	0.425812	0.343	0.286	0.035223
12	H2az1	3.55808e-05	0.33743	0.395	0.335	0.0359366
12	Rbpj	3.65932e-05	0.342506	0.366	0.302	0.0369591
12	Nr1h2	7.22493e-05	0.299457	0.353	0.288	0.0729718
12	Tubb5	8.17938e-05	0.337392	0.323	0.263	0.0826117
12	Col27a1	8.33785e-05	0.331533	0.255	0.199	0.0842123
12	Dnmt1	8.39716e-05	0.45698	0.257	0.205	0.0848113
12	Pxdn	8.40706e-05	0.340369	0.253	0.198	0.0849113
12	Gsk3b	0.000100571	0.375996	0.264	0.208	0.101576
12	Hmgcs1	0.000108766	0.42385	0.333	0.281	0.109853
12	Nr1h3	0.000110082	0.286637	0.442	0.381	0.111183
12	Nt5c3	0.000138073	0.346844	0.355	0.299	0.139454
12	Atg12	0.00016934	0.386557	0.262	0.211	0.171033
12	Map2k1	0.000192377	0.342539	0.309	0.254	0.1943
12	Cd68	0.000201925	0.306651	0.285	0.229	0.203944
12	Cd37	0.000219741	0.371104	0.253	0.203	0.221939
12	Nfkbia	0.000227541	0.278509	0.342	0.285	0.229816
12	Csk	0.000420464	0.279387	0.369	0.314	0.424669
12	Stat5b	0.000425277	0.379572	0.268	0.22	0.42953
12	Insig1	0.000444776	0.251927	0.357	0.3	0.449224
12	Becn1	0.000489816	0.344706	0.286	0.236	0.494715
12	Igf2r	0.000646438	0.342169	0.251	0.202	0.652902
12	Clec14a	0.000867774	0.261376	0.267	0.218	0.876452
12	Stat6	0.00099655	0.298074	0.327	0.278	1
12	Fzd8	0.00100291	0.317594	0.264	0.218	1
12	Ltbr	0.00114824	0.268832	0.363	0.312	1
12	Coro1b	0.00151728	0.282324	0.312	0.265	1
12	Cflar	0.0015283	0.296833	0.304	0.258	1
12	Bmp1	0.00160758	0.25061	0.352	0.302	1
12	Sec23a	0.00179442	0.297517	0.278	0.233	1
12	Ryk	0.00263898	0.313085	0.258	0.216	1
12	Cst7	0.00268995	0.339407	0.257	0.216	1
12	Rb1	0.00371263	0.263363	0.276	0.233	1
12	Calm1	0.00390412	0.274017	0.287	0.247	1
13	Dcn	1.25269e-270	3.40279	0.946	0.371	1.26521e-267
13	Glul	2.79826e-243	2.56195	1	0.524	2.82624e-240
13	Cxcl12	4.11375e-128	2.04143	0.911	0.61	4.15489e-125
13	Igfbp7	2.57303e-122	1.58511	0.949	0.622	2.59876e-119
13	Bgn	3.31466e-97	1.84201	0.752	0.373	3.34781e-94
13	Tgfbi	1.14615e-85	2.16751	0.558	0.215	1.15761e-82
13	Eng	1.16301e-48	1.8324	0.453	0.198	1.17464e-45
13	Igfbp3	3.26563e-46	2.29946	0.418	0.178	3.29828e-43
13	Col14a1	7.75751e-44	1.88331	0.357	0.136	7.83509e-41
13	Fgfr2	9.1899e-40	1.82101	0.411	0.184	9.2818e-37
13	Tnxb	9.93532e-35	1.79072	0.318	0.126	1.00347e-31
13	Col3a1	1.99251e-34	1.70611	0.311	0.122	2.01243e-31
13	Gsn	4.2272e-34	1.42463	0.537	0.313	4.26948e-31
13	Lum	7.80946e-34	1.64042	0.39	0.181	7.88755e-31
13	Col1a1	4.11649e-32	1.71589	0.35	0.156	4.15766e-29
13	Bmp5	9.09241e-31	1.81741	0.332	0.147	9.18334e-28
13	Col1a2	1.72936e-29	1.38722	0.435	0.232	1.74666e-26
13	H2-Aa	2.47954e-25	1.85032	0.334	0.165	2.50434e-22
13	Il6st	2.88035e-25	1.32003	0.439	0.255	2.90915e-22
13	Itm2b	8.83779e-24	0.495845	0.986	0.934	8.92616e-21
13	Cd74	1.51203e-22	1.50492	0.493	0.333	1.52716e-19
13	Gm13889	3.10703e-22	1.4143	0.367	0.196	3.1381e-19
13	Serpinh1	4.34951e-21	1.36446	0.332	0.171	4.39301e-18
13	Vim	1.56001e-20	1.252	0.43	0.266	1.57561e-17
13	Hgf	2.42725e-20	1.45798	0.327	0.172	2.45152e-17
13	Col4a1	1.19128e-19	1.15328	0.414	0.246	1.20319e-16
13	Sparcl1	2.34157e-19	1.50376	0.264	0.126	2.36499e-16
13	H2-Eb1	4.20734e-19	1.67649	0.353	0.209	4.24942e-16
13	Pdgfrb	5.52383e-16	1.25804	0.299	0.163	5.57907e-13
13	C1qa	1.58115e-15	1.39462	0.327	0.192	1.59696e-12
13	Axl	3.09629e-15	1.20581	0.325	0.188	3.12726e-12
13	App	1.57947e-14	0.744979	0.533	0.38	1.59526e-11
13	Mmp2	3.57287e-14	1.17643	0.311	0.18	3.60859e-11
13	Rgs5	9.87443e-14	0.968647	0.297	0.168	9.97317e-11
13	Hspb1	5.0456e-13	0.596592	0.598	0.465	5.09606e-10
13	H2-D1	7.23486e-13	0.601478	0.717	0.635	7.30721e-10
13	C1qb	1.02039e-12	1.41803	0.339	0.221	1.03059e-09
13	H2-Ab1	1.55647e-12	1.48514	0.364	0.252	1.57203e-09
13	Cotl1	2.31521e-12	0.974723	0.313	0.187	2.33836e-09
13	Ets1	9.58881e-12	1.11847	0.294	0.18	9.6847e-09
13	Psap	1.05468e-11	0.511903	0.883	0.834	1.06522e-08
13	Marcksl1	1.18763e-11	0.929448	0.386	0.263	1.19951e-08
13	B2m	7.46021e-11	0.288686	0.995	0.981	7.53481e-08
13	Plac8	7.9534e-11	1.03097	0.264	0.155	8.03293e-08
13	Mxra8	2.34773e-10	1.04628	0.278	0.17	2.3712e-07
13	Lgals3bp	1.6122e-09	0.835118	0.357	0.249	1.62832e-06
13	Cald1	3.5918e-09	0.529546	0.654	0.572	3.62772e-06
13	Ccdc80	7.82174e-09	0.881767	0.341	0.239	7.89996e-06
13	Pdgfra	2.29255e-08	1.04961	0.301	0.21	2.31548e-05
13	Anxa2	2.68602e-08	0.755085	0.313	0.212	2.71288e-05
13	Itga8	5.12461e-08	0.955115	0.346	0.254	5.17586e-05
13	Ifitm1	1.84808e-07	0.853107	0.343	0.255	0.000186656
13	Pxdn	2.75467e-06	0.740925	0.28	0.199	0.00278222
13	Ifitm2	3.37166e-06	0.44691	0.675	0.646	0.00340537
13	Tnfrsf1a	3.38153e-06	0.57578	0.442	0.372	0.00341534
13	Fabp4	9.72154e-06	0.859962	0.287	0.214	0.00981876
13	Dpt	8.89735e-05	0.859084	0.259	0.194	0.0898632
13	Ryk	0.00012652	0.656891	0.28	0.216	0.127785
13	H2-Q1	0.000167643	0.575524	0.36	0.299	0.16932
13	Tpm2	0.000171164	0.644989	0.266	0.2	0.172876
13	Tubb5	0.000577707	0.590788	0.322	0.264	0.583484
13	Fcer1g	0.00113737	0.667112	0.283	0.23	1
13	Nr2f2	0.00123107	0.579208	0.371	0.323	1
13	Clec14a	0.00300733	0.611666	0.264	0.219	1
13	Col6a3	0.00425496	0.446547	0.339	0.29	1
13	Lgals1	0.00490866	0.400396	0.329	0.276	1
13	Hmgb2	0.00701517	0.413433	0.458	0.425	1
14	Saa1/2	2.42464e-272	4.77474	1	0.34	2.44889e-269
14	Lcn2	8.26747e-89	2.60168	0.618	0.202	8.35014e-86
14	Cxcl9	4.28775e-47	3.3736	0.376	0.121	4.33063e-44
14	Mt1	2.68239e-23	0.63282	0.987	0.894	2.70922e-20
14	Mt2	8.71208e-19	0.78142	0.879	0.729	8.79921e-16
14	Col6a3	1.74916e-16	0.926529	0.487	0.288	1.76666e-13
14	B2m	1.07906e-14	0.383641	0.997	0.981	1.08985e-11
14	Fgg	1.54186e-14	0.566061	0.984	0.935	1.55728e-11
14	H2-Eb1	2.90731e-13	1.13952	0.373	0.209	2.93638e-10
14	H2-K1	2.43986e-11	0.329568	0.948	0.921	2.46426e-08
14	Dcn	2.80488e-11	1.4503	0.529	0.38	2.83293e-08
14	Ngfr	5.3433e-11	1.02345	0.275	0.142	5.39673e-08
14	Cd74	8.7868e-11	0.978644	0.484	0.334	8.87467e-08
14	H2-D1	6.24118e-10	0.513086	0.761	0.635	6.30359e-07
14	Ifitm2	1.08917e-09	0.502379	0.768	0.645	1.10006e-06
14	Col1a1	3.73193e-09	1.49464	0.275	0.158	3.76924e-06
14	Cotl1	1.25808e-07	0.824036	0.304	0.188	0.000127067
14	Stat1	5.41626e-07	0.87668	0.327	0.217	0.000547042
14	Marco	1.05409e-06	0.846675	0.271	0.167	0.00106464
14	Ldha	1.29485e-06	0.289613	0.935	0.88	0.0013078
14	H2-Aa	1.37658e-06	0.974381	0.265	0.167	0.00139034
14	Ifitm3	1.88468e-06	0.511068	0.618	0.528	0.00190353
14	H2-Ab1	2.96137e-06	0.826722	0.356	0.253	0.00299098
14	Col4a1	3.41499e-06	0.724097	0.356	0.247	0.00344914
14	Plac8	5.2971e-06	0.696909	0.252	0.156	0.00535007
14	Lgals3bp	1.65584e-05	0.597904	0.356	0.25	0.016724
14	Tnfrsf12a	1.77246e-05	0.434044	0.493	0.378	0.0179018
14	Tgfbi	3.40923e-05	0.838933	0.314	0.221	0.0344332
14	Hgf	0.000254249	0.609123	0.252	0.174	0.256791
14	Vim	0.000280488	0.674247	0.346	0.268	0.283292
14	Col1a2	0.000428046	0.719485	0.31	0.235	0.432326
14	Sod2	0.000698642	0.325172	0.559	0.466	0.705629
14	Hsp90b1	0.000930967	0.265079	0.683	0.595	0.940277
14	H2-Q1	0.000936754	0.437995	0.386	0.299	0.946122
14	Xbp1	0.00140922	0.485977	0.493	0.423	1
14	Il6st	0.00168184	0.437516	0.333	0.257	1
14	Dst	0.00208098	0.500336	0.297	0.227	1
14	Cstb	0.00222531	0.387652	0.507	0.437	1
14	Axl	0.002762	0.469854	0.258	0.189	1
14	H2-T23	0.00285935	0.31643	0.493	0.408	1
14	Bst2	0.00415839	0.295928	0.556	0.486	1
14	Itgb1	0.00423224	0.443459	0.261	0.196	1
14	C1qa	0.00426585	0.63728	0.255	0.194	1
14	Gm13889	0.00443579	0.410278	0.265	0.198	1
14	Adm2	0.00788795	0.388012	0.379	0.312	1
15	Rgs5	3.51515e-271	4.28643	0.949	0.162	3.5503e-268
15	Epcam	1.32101e-94	2.7163	0.631	0.151	1.33422e-91
15	Clu	7.16763e-77	1.66603	0.995	0.965	7.2393e-74
15	Krt19	9.04448e-75	2.75424	0.542	0.136	9.13493e-72
15	Spp1	1.16021e-67	1.47168	0.804	0.269	1.17181e-64
15	Igfbp7	3.08408e-59	1.47219	0.944	0.625	3.11492e-56
15	Anxa2	1.52942e-57	2.37506	0.603	0.21	1.54471e-54
15	Mmp7	1.98249e-55	1.96086	0.575	0.18	2.00232e-52
15	Cd74	9.04463e-51	1.94575	0.729	0.332	9.13508e-48
15	Krt8	6.3339e-48	1.74482	0.85	0.615	6.39724e-45
15	Cldn4	3.9285e-37	2.33582	0.477	0.178	3.96779e-34
15	Cdh1	1.06041e-34	1.70884	0.561	0.241	1.07102e-31
15	App	1.0077e-33	1.48946	0.687	0.38	1.01778e-30
15	Krt18	2.30531e-32	1.4007	0.766	0.54	2.32836e-29
15	S100a6	4.57992e-28	2.09565	0.416	0.165	4.62572e-25
15	Ezr	1.45643e-27	1.95759	0.444	0.181	1.471e-24
15	Cxcl16	1.45517e-26	1.87494	0.388	0.143	1.46973e-23
15	Myl12a	3.41037e-26	1.62554	0.626	0.365	3.44447e-23
15	Nfkbia	3.14494e-25	1.69446	0.556	0.285	3.17638e-22
15	Itgav	7.54171e-25	2.1524	0.332	0.116	7.61713e-22
15	Cd9	2.10031e-24	1.63711	0.523	0.269	2.12132e-21
15	Krt7	1.13225e-23	2.11474	0.327	0.116	1.14358e-20
15	Krt23	9.56545e-23	1.92329	0.341	0.126	9.6611e-20
15	H2-K1	6.18231e-22	0.796064	0.967	0.921	6.24413e-19
15	H2-Ab1	2.631e-21	1.5793	0.5	0.252	2.65731e-18
15	Myl12b	7.50294e-20	1.43824	0.575	0.354	7.57797e-17
15	Tpm1	9.15508e-19	1.51529	0.533	0.32	9.24664e-16
15	Cd44	1.25733e-18	1.78566	0.374	0.169	1.2699e-15
15	Sh3bgrl3	1.26492e-18	1.77423	0.336	0.138	1.27757e-15
15	Basp1	1.75893e-17	1.75265	0.313	0.128	1.77652e-14
15	Cstb	3.14192e-17	1.20754	0.631	0.436	3.17334e-14
15	Marcksl1	6.1042e-17	1.46434	0.472	0.264	6.16524e-14
15	Adgrg1	1.80737e-16	1.62777	0.346	0.152	1.82544e-13
15	Dpt	1.67486e-15	1.34968	0.393	0.194	1.69161e-12
15	Cd63	2.71327e-15	1.11021	0.556	0.347	2.74041e-12
15	Tm4sf1	8.13574e-15	1.34965	0.402	0.204	8.2171e-12
15	H2-D1	4.507e-14	0.819276	0.752	0.636	4.55207e-11
15	Vcam1	4.66274e-13	1.48506	0.327	0.157	4.70937e-10
15	Col1a1	9.18351e-13	1.26856	0.332	0.158	9.27535e-10
15	H2-Eb1	1.0062e-11	1.26342	0.388	0.21	1.01627e-08
15	Ddr1	3.32676e-11	1.427	0.294	0.144	3.36002e-08
15	Sox9	8.21601e-11	0.958769	0.453	0.276	8.29817e-08
15	Pfn1	9.03583e-11	0.591877	0.832	0.761	9.12618e-08
15	Ccnd1	4.23728e-10	1.16214	0.43	0.27	4.27965e-07
15	Anxa4	4.53168e-10	1.03297	0.472	0.311	4.57699e-07
15	Bgn	4.64488e-10	1.01644	0.533	0.379	4.69133e-07
15	Col4a1	5.81809e-10	1.07055	0.411	0.247	5.87627e-07
15	Junb	1.10049e-09	1.12422	0.397	0.237	1.11149e-06
15	Sox4	4.27918e-09	1.0945	0.458	0.312	4.32198e-06
15	Icam1	6.90169e-09	1.25073	0.308	0.168	6.9707e-06
15	Col1a2	7.18713e-09	1.19703	0.379	0.235	7.259e-06
15	Ctnnb1	7.34277e-09	0.917267	0.519	0.388	7.41619e-06
15	Calm2	2.1007e-08	0.88109	0.57	0.438	2.1217e-05
15	Col4a2	2.62678e-08	1.10024	0.322	0.185	2.65305e-05
15	Crip1	8.08928e-08	1.23028	0.308	0.18	8.17017e-05
15	Lcn2	1.81518e-07	0.81694	0.346	0.206	0.000183334
15	Cd47	7.9588e-07	0.814442	0.481	0.359	0.000803838
15	Mmp14	8.80397e-07	0.976217	0.36	0.236	0.000889201
15	Gsn	1.59156e-06	0.825652	0.444	0.317	0.00160747
15	Hspg2	1.94181e-06	1.15294	0.262	0.152	0.00196123
15	Tubb5	3.49116e-06	0.850861	0.388	0.264	0.00352607
15	Lgals1	1.23358e-05	0.927413	0.383	0.276	0.0124592
15	Gadd45b	1.24185e-05	1.12549	0.266	0.167	0.0125426
15	Cd24a	2.17903e-05	0.926462	0.299	0.194	0.0220082
15	Lmna	2.96176e-05	1.01462	0.402	0.307	0.0299138
15	Cotl1	3.04974e-05	0.911216	0.29	0.189	0.0308024
15	Ifngr1	3.40374e-05	1.20314	0.294	0.199	0.0343777
15	Fgfr2	5.73153e-05	0.842298	0.29	0.188	0.0578885
15	Dcn	0.000103888	0.372362	0.495	0.381	0.104927
15	Gas6	0.00016457	0.510241	0.364	0.254	0.166216
15	C1qb	0.00016501	0.807967	0.322	0.223	0.166661
15	H2-Q1	0.00027314	0.78185	0.383	0.299	0.275871
15	C1qa	0.000320443	0.852977	0.28	0.194	0.323647
15	Alcam	0.000353987	0.857154	0.327	0.238	0.357527
15	Akt1	0.000520069	0.704676	0.481	0.405	0.525269
15	Cd14	0.000632921	0.954421	0.28	0.2	0.63925
15	Lum	0.00155059	0.858578	0.257	0.184	1
15	Lgals3bp	0.00197249	0.694104	0.332	0.251	1
15	Notch2	0.00328732	0.785948	0.294	0.228	1
15	Tsc22d1	0.00348611	0.61874	0.364	0.287	1
15	Hspb1	0.0038449	0.523901	0.519	0.467	1
15	Axl	0.00390837	0.735213	0.262	0.19	1
15	Trp53	0.00573387	0.736062	0.257	0.192	1
15	Jag1	0.00807441	0.755227	0.262	0.197	1
15	Hmgb2	0.0094194	0.487155	0.472	0.425	1
15	Fabp5	0.00948211	0.531146	0.294	0.226	1
