# Supplementary material for: Acute Phase Response-driven Hepatic Niche Remodeling Promotes Fibrosis Resolution After Alcohol Cessation
Source: Cell Mol Gastroenterol Hepatol. 2025 Nov 29;20(3):101689. doi: 10.1016/j.jcmgh.2025.101689 (PMC12804133; doi:10.1016/j.jcmgh.2025.101689)
Supplement: Supplementary Table 3 [file mmc3.xlsx]

## Sheet: Table S3 human epithelial marke
Table S3. Top genes enriched in human epithelial clusters
cluster	gene	p_val	avg_log2FC	pct.1	pct.2	p_val_adj
0	CYP2B6	0	1.48974	0.839	0.466	0
0	ITIH4	0	1.27736	0.867	0.555	0
0	CYP2C9	0	1.15475	0.832	0.525	0
0	CYP2C8	0	1.41546	0.718	0.433	0
0	ACSM2A	0	1.22855	0.803	0.524	0
0	AFM	0	1.27946	0.744	0.47	0
0	PLG	0	1.00635	0.738	0.468	0
0	AGXT	0	1.46316	0.636	0.393	0
0	PCSK6	0	1.00706	0.82	0.593	0
0	ACSM2B	0	1.23125	0.716	0.489	0
0	GPT2	0	1.321	0.624	0.397	0
0	PDE3B	0	1.21132	0.683	0.462	0
0	NSUN6	0	1.20475	0.785	0.581	0
0	SLC13A5	3.3770791038287e-288	1.03431	0.648	0.428	9.73814530380044e-284
0	FTCD	1.63536748946429e-282	1.08357	0.736	0.579	4.71574569261923e-278
0	CYP2A6	1.00593538253344e-280	1.24236	0.561	0.351	2.90071526907343e-276
0	C1R	1.38087270586864e-278	1.38845	0.579	0.406	3.98188453464282e-274
0	ARG1	3.73331029130435e-257	1.09264	0.588	0.382	1.07653735560052e-252
0	FBP1	1.32379296671648e-253	1.16071	0.584	0.39	3.81728939882363e-249
0	ADRA1A	1.76569048257986e-251	1.06309	0.579	0.371	5.09154507556727e-247
0	ASGR1	2.66409544195394e-251	1.18161	0.616	0.46	7.68218561641839e-247
0	TAT	1.83077239444271e-245	1.05723	0.524	0.307	5.27921527661499e-241
0	PFKFB1	2.5674813078986e-236	1.04755	0.614	0.424	7.4035890994564e-232
0	ASS1	2.72773646069369e-234	1.23848	0.562	0.379	7.86570085805633e-230
0	EBNA1BP2	2.01199249574366e-228	1.03765	0.621	0.456	5.80178156072643e-224
0	CYP4F3	3.41074060690157e-223	1.02954	0.6	0.432	9.83521161406138e-219
0	SLC22A25	1.92505588213556e-218	1.3554	0.526	0.356	5.55109114172611e-214
0	ITIH3	3.06512393086275e-189	1.08251	0.586	0.438	8.83859136703584e-185
0	BHMT2	1.33398025184276e-172	1.01527	0.55	0.409	3.84666545421378e-168
0	PLIN5	1.20433006135552e-157	1.13294	0.533	0.423	3.47280616492476e-153
0	MST1	3.77112546795388e-153	1.26842	0.51	0.405	1.08744173993918e-148
0	PPARA	2.08544730696696e-133	1.13963	0.532	0.442	6.01359585436992e-129
0	ASL	1.33494332009248e-125	1.09882	0.509	0.416	3.84944255781867e-121
1	TAT	0	2.10343	0.883	0.264	0
1	ARG1	0	1.72551	0.938	0.34	0
1	HAO1	0	1.74926	0.83	0.24	0
1	HAL	0	1.95115	0.88	0.3	0
1	GPT2	0	1.60544	0.937	0.359	0
1	AC004160.1	0	1.55223	0.87	0.305	0
1	DMGDH	0	1.42862	0.863	0.305	0
1	SLC38A4	0	1.9568	0.848	0.292	0
1	ALDOB	0	1.67085	0.929	0.374	0
1	HMGCS2	0	1.83256	0.776	0.227	0
1	GYS2	0	1.53281	0.784	0.237	0
1	CYP2A6	0	1.02793	0.862	0.315	0
1	FBP1	0	1.3137	0.898	0.352	0
1	SLC22A25	0	1.15233	0.859	0.315	0
1	ABCA8	0	1.33747	0.836	0.293	0
1	BHMT2	0	1.20113	0.907	0.365	0
1	ABCA6	0	1.23188	0.925	0.383	0
1	SDS	0	1.57648	0.815	0.273	0
1	BAAT	0	1.74191	0.903	0.364	0
1	PFKFB1	0	1.23386	0.925	0.386	0
1	SLC2A9	0	1.35856	0.863	0.325	0
1	C8A	0	1.20096	0.907	0.371	0
1	MIR100HG	0	1.4986	0.801	0.265	0
1	ASS1	0	1.72322	0.875	0.341	0
1	CPS1	0	2.26058	0.971	0.438	0
1	C9	0	1.12838	0.907	0.376	0
1	BDH1	0	1.13526	0.855	0.325	0
1	LEPR	0	2.16127	0.954	0.425	0
1	ACMSD	0	1.32414	0.897	0.369	0
1	BHMT	0	1.9154	0.776	0.252	0
1	SLC25A15	0	1.89893	0.695	0.171	0
1	SLCO1B1	0	1.35727	0.909	0.388	0
1	ESR1	0	1.3005	0.829	0.31	0
1	UPB1	0	1.1412	0.888	0.371	0
1	CA5A	0	1.24018	0.761	0.245	0
1	G6PC	0	1.6848	0.774	0.26	0
1	PDE3B	0	1.32979	0.944	0.431	0
1	SORL1	0	1.43797	0.936	0.424	0
1	MAT1A	0	1.16764	0.86	0.349	0
1	GPLD1	0	1.49799	0.705	0.199	0
1	PON3	0	1.32112	0.783	0.277	0
1	CPED1	0	1.03994	0.808	0.303	0
1	CYP2C8	0	1.09679	0.915	0.411	0
1	DPYS	0	1.14211	0.886	0.385	0
1	LINC01146	0	1.1019	0.918	0.421	0
1	C4BPB	0	1.17248	0.853	0.356	0
1	IGFBP1	0	1.4992	0.845	0.35	0
1	CYP2B6	0	1.25771	0.95	0.455	0
1	F9	0	1.44552	0.685	0.191	0
1	PCK1	0	1.85221	0.861	0.368	0
1	TENM1	0	1.1594	0.77	0.277	0
1	RNF152	0	1.51311	0.834	0.341	0
1	C8B	0	1.00788	0.81	0.318	0
1	ABCB11	0	1.17034	0.984	0.492	0
1	MTHFD1	0	1.18821	0.766	0.274	0
1	ZNF385B	0	1.24511	0.773	0.285	0
1	ASL	0	1.24984	0.861	0.373	0
1	SULT2A1	0	1.40893	0.74	0.252	0
1	GREM2	0	1.75121	0.686	0.199	0
1	INSIG1	0	1.86592	0.854	0.368	0
1	AC007262.2	0	1.0499	0.85	0.364	0
1	TLCD4	0	1.2936	0.834	0.35	0
1	AASS	0	1.31655	0.853	0.37	0
1	ACSL1	0	1.01378	0.941	0.458	0
1	ABCB4	0	1.14113	0.859	0.377	0
1	MTTP	0	1.37838	0.696	0.215	0
1	AMDHD1	0	1.68231	0.656	0.178	0
1	SLC7A2	0	1.54973	0.963	0.485	0
1	GAS2	0	1.16633	0.907	0.432	0
1	LINC01687	0	1.225	0.672	0.197	0
1	CDO1	0	1.41506	0.681	0.208	0
1	CPB2	0	1.0216	0.903	0.43	0
1	FMO5	0	1.41365	0.904	0.433	0
1	FST	0	1.99989	0.666	0.195	0
1	CYP2C9	0	1.31655	0.978	0.509	0
1	ADH1B	0	1.22434	0.812	0.345	0
1	CYP2A7	0	2.04652	0.629	0.162	0
1	SEC16B	0	1.0377	0.764	0.299	0
1	HLF	0	1.07684	0.818	0.353	0
1	SLC23A2	0	1.25895	0.933	0.469	0
1	LINC02027	0	1.43266	0.695	0.233	0
1	ALDH8A1	0	1.37271	0.673	0.212	0
1	CPT1A	0	1.23702	0.826	0.365	0
1	ADORA2A-AS1	0	1.04649	0.718	0.257	0
1	TDO2	0	1.34914	0.748	0.29	0
1	KLF12	0	1.1309	0.871	0.414	0
1	CAT	0	1.34693	0.667	0.211	0
1	XDH	0	1.0663	0.737	0.284	0
1	UROC1	0	1.31993	0.604	0.151	0
1	MIR122HG	0	1.11917	0.793	0.342	0
1	LRP6	0	1.01912	0.889	0.439	0
1	APBA1	0	1.17938	0.841	0.393	0
1	RGN	0	1.10299	0.693	0.245	0
1	CTH	0	2.57661	0.579	0.132	0
1	LRRC28	0	1.27303	0.716	0.269	0
1	FGL1	0	1.07491	0.931	0.485	0
1	HGD	0	1.48193	0.968	0.522	0
1	P4HA1	0	1.97217	0.781	0.336	0
1	BCKDHB	0	1.03814	0.832	0.387	0
1	TIAM1	0	1.00062	0.709	0.264	0
1	SRD5A1	0	1.35101	0.695	0.252	0
1	EPB41L4B	0	1.2403	0.681	0.239	0
1	SOX5	0	1.17803	0.976	0.534	0
1	RAPGEF4	0	1.31306	0.636	0.195	0
1	ETFDH	0	1.16192	0.683	0.247	0
1	MTSS1	0	1.05858	0.925	0.489	0
1	AR	0	1.00917	0.794	0.359	0
1	CFHR2	0	1.15128	0.639	0.207	0
1	LEAP2	0	1.51946	0.725	0.293	0
1	LINC02499	0	1.26365	0.624	0.194	0
1	AC010280.1	0	1.39228	0.622	0.192	0
1	ACOT12	0	1.06922	0.648	0.221	0
1	TENM2	0	1.20153	0.674	0.25	0
1	PRDX6	0	1.28113	0.656	0.233	0
1	KLKB1	0	1.1797	0.643	0.22	0
1	AL391117.1	0	1.04449	0.987	0.564	0
1	AP000331.1	0	1.43531	0.626	0.204	0
1	HAO2	0	1.71121	0.55	0.133	0
1	SLC22A10	0	1.12374	0.615	0.198	0
1	DEPDC7	0	1.46888	0.585	0.17	0
1	ZFAND5	0	1.1908	0.836	0.422	0
1	PDE7B	0	1.20737	0.806	0.394	0
1	ADH4	0	1.371	0.659	0.249	0
1	KMO	0	1.55994	0.576	0.166	0
1	HPD	0	1.05443	0.613	0.204	0
1	AL136456.1	0	1.1701	0.871	0.463	0
1	SLC25A18	0	1.00782	0.609	0.201	0
1	CYP2D6	0	1.07556	0.595	0.187	0
1	MIR99AHG	0	1.09797	0.925	0.519	0
1	PIK3R1	0	1.02369	0.82	0.414	0
1	LINC01818	0	1.48216	0.579	0.176	0
1	PROZ	0	1.22074	0.566	0.165	0
1	GLYATL1	0	1.19011	0.586	0.186	0
1	MAP3K5	0	1.28381	0.619	0.221	0
1	HNF4A-AS1	0	1.23963	0.542	0.146	0
1	ELL2	0	1.17939	0.952	0.557	0
1	AGMO	0	1.10339	0.962	0.568	0
1	FRRS1	0	1.08885	0.607	0.215	0
1	ACADSB	0	1.24599	0.585	0.193	0
1	TMEM45A	0	1.1722	0.568	0.177	0
1	ADGRG7	0	1.46855	0.558	0.168	0
1	CYFIP2	0	1.33142	0.622	0.232	0
1	PPARGC1A	0	1.45686	0.937	0.549	0
1	TMEM245	0	1.0881	0.739	0.351	0
1	DPF3	0	1.28373	0.56	0.173	0
1	GOT1	0	1.04785	0.785	0.402	0
1	PLCG2	0	1.03608	0.599	0.217	0
1	F13B	0	1.31359	0.54	0.159	0
1	SLC1A2	0	1.16642	0.571	0.195	0
1	EYS	0	1.45341	0.526	0.152	0
1	GABARAPL1	0	1.10877	0.583	0.21	0
1	SARDH	0	1.10491	0.509	0.137	0
1	MLIP	0	1.12505	0.561	0.19	0
1	GLT1D1	0	1.34202	0.538	0.167	0
1	SLC19A2	0	1.07703	0.606	0.237	0
1	GPAT3	0	1.43824	0.572	0.205	0
1	ABCG8	0	1.07272	0.532	0.166	0
1	SCN9A	0	1.01365	0.589	0.224	0
1	SIK2	0	1.01308	0.912	0.547	0
1	EFNA1	0	1.1048	0.651	0.288	0
1	MYO16	0	1.2749	0.535	0.172	0
1	NBPF11	0	1.00537	0.604	0.242	0
1	TTC39C	0	1.00414	0.802	0.442	0
1	HSD11B1	0	1.0116	0.534	0.179	0
1	GREB1L	0	1.25398	0.521	0.166	0
1	LIPC	0	1.02182	0.606	0.253	0
1	GK	0	1.10143	0.644	0.304	0
1	PAH	0	1.12168	0.974	0.643	0
1	FASN	0	1.02537	0.519	0.196	0
1	PLCB1	0	1.27287	0.511	0.217	0
1	AL135905.2	0	1.71935	0.525	0.241	0
1	PSD3	0	1.13186	0.987	0.706	0
1	ERRFI1	0	1.08298	0.971	0.693	0
1	LDHA	0	1.09987	0.504	0.228	0
1	SLC20A1	2.30702760286699e-290	1.07935	0.561	0.275	6.65254479562725e-286
2	CTNND2	0	2.21558	0.945	0.265	0
2	WNK2	0	2.94896	0.788	0.144	0
2	CFTR	0	1.65799	0.86	0.222	0
2	PDGFD	0	2.76698	0.792	0.158	0
2	MAPK10	0	2.43762	0.823	0.199	0
2	ANK3	0	2.07239	0.861	0.26	0
2	BICC1	0	1.91138	0.99	0.391	0
2	FRAS1	0	2.77076	0.731	0.135	0
2	RBMS3	0	2.21459	0.89	0.295	0
2	DCDC2	0	2.2138	0.935	0.353	0
2	RALYL	0	3.44421	0.672	0.091	0
2	NBEA	0	2.5175	0.744	0.164	0
2	FGFR2	0	2.22093	0.916	0.342	0
2	ANXA4	0	2.58244	0.967	0.398	0
2	CRIM1	0	2.07172	0.81	0.244	0
2	MAML2	0	1.90522	0.882	0.323	0
2	ITGB8	0	2.04143	0.712	0.166	0
2	AC245041.2	0	2.3702	0.705	0.16	0
2	DSCAML1	0	2.92165	0.653	0.109	0
2	EFNA5	0	1.76857	0.733	0.197	0
2	CHST4	0	2.76584	0.64	0.111	0
2	AC008554.1	0	3.44469	0.591	0.064	0
2	CASC15	0	1.69639	0.698	0.172	0
2	MTCL1	0	2.17429	0.7	0.183	0
2	PTPRD	0	1.86129	0.84	0.328	0
2	EPHA6	0	2.56858	0.625	0.122	0
2	KCNJ16	0	3.42271	0.572	0.069	0
2	GULP1	0	1.79362	0.671	0.171	0
2	ADAMTS9-AS2	0	2.61092	0.66	0.165	0
2	SEMA6D	0	2.2854	0.667	0.175	0
2	MYO10	0	1.79335	0.692	0.204	0
2	LINC00271	0	2.87293	0.626	0.138	0
2	EPB41L4A	0	2.06158	0.76	0.279	0
2	VEPH1	0	3.41487	0.539	0.065	0
2	SOX9-AS1	0	3.29503	0.563	0.089	0
2	SH3YL1	0	2.25489	0.692	0.226	0
2	AC068051.1	0	2.86415	0.554	0.09	0
2	LRRC7	0	3.16182	0.533	0.072	0
2	PPP1R9A	0	2.16493	0.626	0.166	0
2	SLC5A1	0	2.86665	0.545	0.088	0
2	GRHL2	0	2.19016	0.606	0.151	0
2	PTPN13	0	2.23641	0.602	0.152	0
2	MUC6	0	1.93648	0.592	0.147	0
2	WWTR1	0	2.07056	0.724	0.28	0
2	PBX1	0	1.99889	0.708	0.265	0
2	BCL2	0	1.99543	0.663	0.222	0
2	SEL1L3	0	1.74004	0.724	0.283	0
2	STK33	0	2.52449	0.559	0.119	0
2	SEMA6A	0	1.98744	0.592	0.153	0
2	SLC12A2	0	1.36931	0.68	0.247	0
2	NR2F2-AS1	0	2.55378	0.562	0.134	0
2	CFAP221	0	2.04486	0.605	0.182	0
2	MAP2	0	1.89304	0.608	0.185	0
2	CTBP2	0	1.71632	0.593	0.17	0
2	PKHD1	0	2.28707	0.995	0.58	0
2	FAM155A	0	2.35586	0.518	0.104	0
2	STOX2	0	1.691	0.636	0.223	0
2	EHF	0	2.25833	0.544	0.132	0
2	MAP3K21	0	2.49384	0.548	0.14	0
2	PROM1	0	2.18765	0.521	0.113	0
2	LINC00472	0	1.95839	0.697	0.293	0
2	ESRRG	0	1.94527	0.598	0.199	0
2	NCK2	0	1.94654	0.571	0.173	0
2	STK39	0	1.25241	0.667	0.27	0
2	MLLT3	0	1.87411	0.557	0.16	0
2	SPAG16	0	1.90401	0.678	0.283	0
2	SLC16A7	0	1.57654	0.693	0.3	0
2	HNF1B	0	2.11883	0.595	0.202	0
2	DPP10	0	2.53535	0.501	0.11	0
2	SCTR	0	2.04853	0.524	0.136	0
2	PDE4D	0	1.672	0.835	0.449	0
2	SLC44A3	0	2.15183	0.532	0.15	0
2	TTN	0	1.19489	0.569	0.188	0
2	DNAH7	0	2.25243	0.502	0.123	0
2	SEMA3E	0	1.864	0.507	0.128	0
2	SLC17A4	0	1.77339	0.77	0.395	0
2	LINC02331	0	1.83846	0.541	0.167	0
2	FAM171A1	0	1.78157	0.634	0.263	0
2	HOMER2	0	1.59214	0.794	0.428	0
2	CHST9	0	1.08877	0.844	0.479	0
2	SYNE2	0	1.37058	0.903	0.539	0
2	AUTS2	0	1.54072	0.844	0.481	0
2	SOX6	0	1.45705	0.905	0.542	0
2	BBS9	0	1.69984	0.713	0.352	0
2	ARHGAP24	0	2.03268	0.573	0.213	0
2	DYNC2H1	0	2.11791	0.51	0.15	0
2	ZNF704	0	2.02379	0.557	0.198	0
2	RAB3IP	0	1.48393	0.687	0.329	0
2	AC104035.1	0	1.72705	0.623	0.269	0
2	SLCO3A1	0	1.22221	0.57	0.216	0
2	NEBL	0	1.27967	0.631	0.281	0
2	CCDC198	0	1.54659	0.712	0.365	0
2	PTPN14	0	1.81961	0.509	0.164	0
2	KANSL1L	0	1.5723	0.768	0.427	0
2	SYNJ2	0	1.24848	0.627	0.286	0
2	ONECUT1	0	1.48088	0.832	0.492	0
2	MAP3K1	0	1.8104	0.581	0.245	0
2	CDH6	0	1.11159	0.503	0.168	0
2	TACC1	0	1.27213	0.73	0.395	0
2	HNF1A-AS1	0	1.54463	0.604	0.271	0
2	SDK1	0	1.60236	0.509	0.179	0
2	PDGFC	0	1.45152	0.811	0.483	0
2	GLS	0	1.37212	0.615	0.29	0
2	GALNT18	0	1.32941	0.62	0.296	0
2	KCNQ1OT1	0	2.03394	0.592	0.268	0
2	NAALADL2	0	1.41977	0.906	0.585	0
2	SNHG14	0	1.33188	0.879	0.562	0
2	THSD4	0	1.54114	0.952	0.642	0
2	C20orf194	0	1.51365	0.54	0.232	0
2	CTDSPL	0	1.64781	0.638	0.333	0
2	CSPP1	0	1.71763	0.634	0.329	0
2	CPM	0	1.58696	0.583	0.28	0
2	SSBP2	0	1.50657	0.512	0.213	0
2	PCNX2	0	1.38488	0.52	0.223	0
2	TANC2	0	1.38883	0.51	0.213	0
2	ENAH	0	1.23243	0.623	0.326	0
2	TM4SF4	0	1.18324	0.688	0.394	0
2	SPATS2L	0	1.18167	0.832	0.541	0
2	ATP1A1	0	1.30855	0.633	0.346	0
2	AKAP7	0	1.28595	0.639	0.354	0
2	LINC02532	0	1.47823	0.895	0.611	0
2	SRGAP1	0	1.25526	0.586	0.303	0
2	LAMC1	0	1.00048	0.595	0.314	0
2	MIR3936HG	0	1.25086	0.651	0.373	0
2	SPATA6	0	1.69355	0.5	0.224	0
2	PARD3B	0	1.3878	0.92	0.645	0
2	LINC01184	0	1.57259	0.529	0.255	0
2	RUNX1	0	1.39488	0.712	0.44	0
2	NRP1	0	1.05807	0.647	0.376	0
2	SLC4A4	0	1.43379	0.83	0.56	0
2	WDFY3	0	1.30039	0.761	0.494	0
2	ANKRD36	0	1.20099	0.586	0.321	0
2	VPS41	0	1.29596	0.625	0.364	0
2	ADCY9	0	1.34831	0.539	0.279	0
2	C4orf19	0	1.16847	0.794	0.537	0
2	GLIS3	0	1.24343	0.959	0.704	0
2	LIMCH1	0	1.03145	0.699	0.447	0
2	WSB1	0	1.09263	0.668	0.417	0
2	MEIS2	0	1.2838	0.627	0.378	0
2	RERE	0	1.12103	0.848	0.606	0
2	PTK2	0	1.04713	0.788	0.555	0
2	PAWR	0	1.20746	0.694	0.468	0
2	NFIB	0	1.09648	0.88	0.662	0
2	FARP1	0	1.1093	0.904	0.697	0
2	PDE8A	0	1.0988	0.767	0.568	0
2	NEO1	1.44574540936333e-304	1.32693	0.532	0.299	4.1689514624401e-300
2	PHIP	5.91933455023188e-300	1.06531	0.647	0.422	1.70689931090486e-295
2	HNF4G	1.13314017870535e-286	1.09626	0.645	0.43	3.26752301931475e-282
2	FNBP1L	1.1548581452372e-280	1.10988	0.528	0.289	3.33014894760598e-276
2	PLD1	5.05742595460671e-266	1.27378	0.604	0.398	1.45835934827039e-261
2	AF117829.1	2.16971847491502e-252	1.20488	0.553	0.344	6.25660019426496e-248
2	CARMIL1	2.73540674816204e-241	1.12132	0.522	0.307	7.88781889900007e-237
2	PRKN	1.42586543995728e-238	1.05478	0.646	0.452	4.1116255826608e-234
2	RIC8B	2.64942273644851e-224	1.08794	0.563	0.364	7.63987540282292e-220
2	PPP1R13B	3.92664147583499e-223	1.08859	0.544	0.352	1.13228633597178e-218
2	CAMKMT	1.35442664045155e-219	1.02169	0.624	0.444	3.9056246604061e-215
2	ARHGEF28	5.21208367147145e-217	1.1053	0.54	0.347	1.50295644750551e-212
2	STAT1	4.4167375059939e-203	1.34642	0.545	0.373	1.2736104272284e-198
2	RABGAP1	4.80577549376201e-194	1.04187	0.551	0.384	1.38579342138121e-189
3	FP236383.3	0	2.36783	0.911	0.78	0
3	FP671120.4	0	2.26162	0.859	0.761	0
3	C3	7.03090606928457e-195	1.03008	0.753	0.725	2.0274320741389e-190
3	ITIH4	9.49928612526258e-189	1.6046	0.627	0.589	2.73921414708072e-184
3	CYP2B6	1.30051051959792e-96	1.00115	0.589	0.503	3.75015213431257e-92
3	NSUN6	1.09539176812356e-50	1.62364	0.536	0.613	3.15867170256109e-46
3	RRBP1	3.93776834499017e-16	1.23141	0.489	0.675	1.13549487996137e-11
3	AFM	2.60170414462218e-14	1.14053	0.424	0.512	7.50227407143253e-10
3	MLXIPL	3.66020656938445e-13	1.14846	0.325	0.545	1.0554571663477e-08
3	ZC3H13	8.56509943893334e-10	1.01805	0.354	0.567	2.46983207421082e-05
3	FTCD	9.86786328270804e-09	1.21618	0.46	0.613	0.00028455
3	CALD1	9.13186640113464e-08	1.0075	0.402	0.677	0.00263326
4	LBP	0	2.46728	0.94	0.331	0
4	CRP	0	2.0998	0.841	0.304	0
4	FGB	0	1.76947	0.936	0.402	0
4	HPX	0	2.20832	0.893	0.359	0
4	MT1X	0	1.62992	0.745	0.211	0
4	NNMT	0	2.05864	0.949	0.416	0
4	C4BPA	0	1.6979	0.906	0.374	0
4	SLC13A5	0	1.33315	0.941	0.411	0
4	C9	0	1.56444	0.919	0.393	0
4	TGM2	0	1.73137	0.792	0.266	0
4	DHODH	0	2.38563	0.665	0.14	0
4	ORM1	0	1.34881	0.757	0.233	0
4	SAA2	0	2.76737	0.625	0.104	0
4	CFHR3	0	2.05621	0.793	0.288	0
4	LINC01554	0	2.26453	0.659	0.158	0
4	MT1E	0	1.57792	0.702	0.201	0
4	APMAP	0	1.54132	0.848	0.348	0
4	FGA	0	1.14856	0.95	0.452	0
4	C4BPB	0	1.43754	0.863	0.372	0
4	LINC01348	0	1.4959	0.77	0.286	0
4	AOX1	0	1.60767	0.838	0.354	0
4	GRAMD4	0	1.47679	0.757	0.274	0
4	SERPINA3	0	1.55091	0.922	0.441	0
4	MAT1A	0	1.39238	0.848	0.367	0
4	RAB27A	0	1.6723	0.776	0.296	0
4	ADRA1A	0	1.0089	0.834	0.357	0
4	SMOC1	0	1.63457	0.851	0.376	0
4	C8B	0	1.19818	0.808	0.334	0
4	SAA1	0	1.68355	0.566	0.093	0
4	AC007262.2	0	1.09049	0.853	0.38	0
4	FGG	0	1.8973	0.982	0.512	0
4	ABCA1	0	1.53671	0.954	0.484	0
4	FGL1	0	1.34434	0.966	0.497	0
4	AL391095.2	0	1.84925	0.58	0.116	0
4	MTHFS	0	1.69145	0.802	0.339	0
4	ABCB11	0	1.00648	0.971	0.509	0
4	PNRC1	0	1.36705	0.753	0.292	0
4	FAM20A	0	1.33849	0.834	0.375	0
4	DTX4	0	1.91263	0.592	0.135	0
4	NDST1	0	1.28975	0.818	0.363	0
4	ENPP1	0	1.4915	0.733	0.281	0
4	CPN1	0	2.63744	0.558	0.108	0
4	CPB2	0	1.58703	0.896	0.446	0
4	ABCA8	0	1.0205	0.761	0.317	0
4	PROS1	0	1.32602	0.9	0.457	0
4	APCS	0	1.42832	0.784	0.343	0
4	SEMA4B	0	1.4656	0.641	0.2	0
4	EPAS1	0	1.29254	0.919	0.479	0
4	ST3GAL6	0	1.2886	0.758	0.319	0
4	ALDH1A2	0	1.16144	0.924	0.486	0
4	PLPP3	0	1.20127	0.894	0.458	0
4	SLC28A1	0	1.00633	0.735	0.302	0
4	SAA4	0	2.29944	0.553	0.121	0
4	TPST1	0	1.57198	0.884	0.453	0
4	H6PD	0	1.09385	0.89	0.46	0
4	A2M	0	1.41442	0.889	0.459	0
4	PID1	0	1.26773	0.911	0.483	0
4	MLXIP	0	1.30517	0.672	0.244	0
4	PC	0	1.00085	0.722	0.294	0
4	MASP2	0	1.19172	0.677	0.25	0
4	HULC	0	1.09093	0.788	0.361	0
4	CYP2E1	0	1.18967	0.675	0.251	0
4	MAP3K5	0	1.26926	0.654	0.231	0
4	GALNT2	0	1.45985	0.955	0.532	0
4	KCNT2	0	1.18979	0.894	0.472	0
4	CYB5A	0	1.01331	0.919	0.497	0
4	RASGEF1B	0	1.25151	0.716	0.294	0
4	ACSL5	0	1.70957	0.652	0.232	0
4	STAT3	0	1.20772	0.929	0.51	0
4	PRG4	0	1.72273	0.588	0.17	0
4	MAN1A1	0	1.44809	0.925	0.508	0
4	TMOD1	0	1.98073	0.562	0.146	0
4	C5	0	1.39173	0.944	0.528	0
4	CP	0	1.29311	0.984	0.571	0
4	HAMP	0	1.87529	0.532	0.12	0
4	SELENOI	0	1.45484	0.7	0.289	0
4	AC083837.1	0	1.43024	0.756	0.347	0
4	NOS1AP	0	1.201	0.83	0.421	0
4	UAP1	0	1.33527	0.641	0.236	0
4	SLC39A14	0	1.61432	0.983	0.578	0
4	APBB1IP	0	1.27715	0.642	0.239	0
4	BLNK	0	1.38367	0.76	0.357	0
4	SERPINA10	0	1.52735	0.553	0.151	0
4	AQP9	0	1.42173	0.675	0.273	0
4	AGTR1	0	1.32286	0.674	0.274	0
4	CPNE8	0	1.33186	0.859	0.461	0
4	N4BP2L1	0	1.06568	0.791	0.394	0
4	PZP	0	2.14835	0.515	0.12	0
4	GCKR	0	1.09481	0.662	0.269	0
4	MYOM1	0	1.2305	0.7	0.307	0
4	LINC00907	0	1.51609	0.58	0.187	0
4	CFHR2	0	1.37791	0.615	0.223	0
4	IGF1	0	1.24916	0.619	0.227	0
4	XIST	0	1.83351	0.521	0.13	0
4	CASP4	0	1.27878	0.608	0.218	0
4	PLS3	0	1.38489	0.64	0.25	0
4	LRG1	0	1.39251	0.568	0.178	0
4	HIVEP1	0	1.09732	0.877	0.49	0
4	MARC2	0	1.15985	0.686	0.3	0
4	RCL1	0	1.26816	0.726	0.34	0
4	PAPSS2	0	1.26105	0.715	0.331	0
4	ELL2	0	1.13809	0.953	0.57	0
4	ACAT1	0	1.39716	0.637	0.254	0
4	ZC3H13	0	1.0141	0.898	0.515	0
4	RPRD1B	0	1.39571	0.684	0.302	0
4	PDE11A	0	1.26458	0.597	0.215	0
4	UGP2	0	1.26388	0.719	0.339	0
4	IL1R1	0	1.58105	0.817	0.438	0
4	ITGA1	0	1.12769	0.765	0.387	0
4	AC022101.1	0	1.99151	0.523	0.145	0
4	ELMSAN1	0	1.03062	0.619	0.241	0
4	ABCC9	0	1.65731	0.571	0.194	0
4	ATP2B4	0	1.34478	0.551	0.176	0
4	VNN3	0	1.44572	0.53	0.155	0
4	DDR2	0	1.58994	0.548	0.174	0
4	PLGLB1	0	1.07401	0.647	0.273	0
4	IFNGR1	0	1.41842	0.648	0.274	0
4	PLSCR4	0	1.26929	0.679	0.306	0
4	XBP1	0	1.31755	0.652	0.279	0
4	MTHFD2L	0	1.17925	0.69	0.318	0
4	CFHR4	0	1.7987	0.529	0.162	0
4	CDC37L1	0	1.25097	0.618	0.252	0
4	HPR	0	1.66024	0.523	0.157	0
4	AC007221.1	0	2.01868	0.541	0.176	0
4	SPSB1	0	1.00141	0.733	0.368	0
4	CTPS1	0	1.09355	0.653	0.292	0
4	YPEL2	0	1.52678	0.653	0.293	0
4	ETV6	0	1.11724	0.879	0.519	0
4	ADAMTSL3	0	1.01731	0.613	0.254	0
4	CFHR1	0	1.35528	0.551	0.193	0
4	C6	0	1.25134	0.89	0.532	0
4	HIPK2	0	1.01733	0.862	0.504	0
4	CTNNA3	0	1.12741	0.585	0.227	0
4	AL078604.4	0	1.00343	0.586	0.229	0
4	ADAM19	0	1.31241	0.536	0.182	0
4	NAMPT	0	1.45659	0.971	0.617	0
4	AMDHD1	0	1.14097	0.555	0.202	0
4	ALDH1L1	0	1.01132	0.702	0.349	0
4	TPD52L1	0	1.76544	0.516	0.163	0
4	SSBP3	0	1.08237	0.688	0.335	0
4	SLC9B2	0	1.40133	0.544	0.192	0
4	GLDC	0	1.07011	0.677	0.326	0
4	ATR	0	1.08949	0.763	0.414	0
4	SLC44A1	0	1.18117	0.633	0.284	0
4	SMAD1	0	1.20289	0.588	0.239	0
4	PPA1	0	1.30038	0.583	0.235	0
4	INTS10	0	1.0424	0.634	0.288	0
4	TJP2	0	1.13397	0.873	0.527	0
4	EVL	0	1.30483	0.558	0.213	0
4	CD302	0	1.32421	0.526	0.181	0
4	CFH	0	1.26345	0.994	0.651	0
4	ARFGAP3	0	1.08611	0.616	0.273	0
4	STOM	0	1.06318	0.687	0.35	0
4	TCAF2	0	1.37068	0.522	0.185	0
4	FOSL2	0	1.17112	0.516	0.189	0
4	MAN2A1	0	1.06892	0.839	0.514	0
4	LRIG1	0	1.04304	0.585	0.262	0
4	ARNTL2	0	1.00507	0.589	0.266	0
4	BCR	0	1.00505	0.586	0.265	0
4	PELI1	0	1.25586	0.514	0.199	0
4	TFPI	0	1.01018	0.926	0.612	0
4	FNIP2	0	1.26578	0.727	0.413	0
4	CEMIP2	0	1.05647	0.849	0.537	0
4	ADGRA3	0	1.07252	0.875	0.579	0
4	C3	0	1.04282	0.997	0.703	0
4	ARHGEF12	0	1.01106	0.942	0.667	0
4	EXT1	0	1.06825	0.985	0.792	0
4	CYP3A4	1.27759524407427e-300	1.00624	0.57	0.253	3.68407364581257e-296
4	PTP4A1	2.62981939127464e-246	1.2192	0.563	0.287	7.58334719667956e-242
5	BICC1	0	1.60204	0.824	0.421	0
5	PKHD1	0	1.25298	0.826	0.605	0
5	CTNND2	7.56358353654087e-210	1.50227	0.543	0.317	2.18103494859692e-205
5	ANXA4	1.26899256789391e-120	1.32003	0.556	0.447	3.65926696877889e-116
5	DCDC2	1.68492901126312e-86	1.07583	0.522	0.404	4.85866129687833e-82
5	SYNE2	4.86613500460034e-40	1.32602	0.517	0.581	1.40319868992655e-35
5	MPRIP	1.2502723447703e-24	1.00584	0.287	0.506	3.60528533337963e-20
6	BICC1	0	1.62844	0.964	0.41	0
6	DCDC2	0	1.47452	0.909	0.372	0
6	FGF13	0	2.21513	0.787	0.253	0
6	CTNND2	0	1.29635	0.801	0.296	0
6	SLC12A2	0	2.105	0.733	0.255	0
6	FGFR2	0	1.58528	0.84	0.365	0
6	ANXA4	0	1.13748	0.876	0.421	0
6	MAML2	0	1.10374	0.8	0.346	0
6	STK39	0	1.304	0.73	0.276	0
6	CDH6	0	1.56665	0.607	0.169	0
6	ANK3	0	1.24966	0.719	0.289	0
6	LINC02331	0	1.88012	0.596	0.173	0
6	EFNA5	0	1.55952	0.638	0.22	0
6	SEMA6A	0	1.79538	0.574	0.167	0
6	SEL1L3	0	1.23291	0.703	0.298	0
6	CFAP221	0	1.45593	0.594	0.195	0
6	MYO10	0	1.43409	0.619	0.224	0
6	RAB3IP	0	1.26376	0.728	0.336	0
6	GULP1	0	1.43174	0.577	0.193	0
6	ITGB8	0	1.20998	0.577	0.193	0
6	BCL2	0	1.25904	0.621	0.238	0
6	SLC16A7	0	1.30132	0.688	0.311	0
6	FAM171A1	0	1.43009	0.649	0.273	0
6	PKHD1	0	1.05709	0.965	0.594	0
6	DTNA	0	1.2912	0.881	0.517	0
6	MAPK10	0	1.01768	0.596	0.236	0
6	RBMS3	0	1.06272	0.685	0.329	0
6	AP000424.1	0	1.7385	0.541	0.185	0
6	MTCL1	0	1.07587	0.556	0.21	0
6	NCK2	0	1.31212	0.532	0.188	0
6	SH3YL1	0	1.25365	0.591	0.247	0
6	SYNJ2	0	1.00958	0.637	0.295	0
6	GRHL2	0	1.29528	0.513	0.172	0
6	MLLT3	0	1.35114	0.514	0.175	0
6	ITGAV	0	1.11065	0.723	0.387	0
6	PTPN14	0	1.23378	0.509	0.174	0
6	LAMC1	0	1.01794	0.651	0.317	0
6	PCNX2	0	1.11858	0.559	0.228	0
6	SRGAP1	0	1.05469	0.637	0.307	0
6	GLS	0	1.02914	0.627	0.298	0
6	CTBP2	0	1.01163	0.517	0.188	0
6	SNHG14	0	1.25358	0.894	0.57	0
6	SOX6	0	1.19183	0.874	0.555	0
6	C20orf194	0	1.08546	0.552	0.24	0
6	CACNA1D	0	1.09183	0.724	0.413	0
6	NAALADL2	0	1.30075	0.888	0.596	0
6	CLDN1	0	1.14341	0.789	0.507	0
6	SLC17A4	4.24858052044329e-302	1.03273	0.716	0.41	1.22512067887503e-297
6	ATP1A1	1.4631009532611e-287	1.15988	0.657	0.352	4.21899790882371e-283
6	FER	1.25044989539421e-283	1.02603	0.71	0.418	3.60579731835874e-279
6	PIEZO2	1.76737774694292e-278	1.23141	0.537	0.254	5.09641047108461e-274
6	PRKN	8.53567497575559e-262	1.18026	0.722	0.452	2.46134723600888e-257
6	FMNL2	4.06927337302541e-258	1.06037	0.556	0.26	1.17341566984561e-253
6	LINC01184	2.39840828269426e-244	1.19576	0.529	0.263	6.91605012397716e-240
6	OCLN	6.98464609834889e-241	1.0843	0.614	0.343	2.01409254891989e-236
6	TOX3	6.97883671231251e-216	1.02479	0.531	0.269	2.01241735436244e-211
6	LAMP2	7.93041414766891e-212	1.09955	0.502	0.26	2.28681422362181e-207
6	ABHD3	4.40099501047278e-201	1.13093	0.519	0.284	1.26907092121993e-196
6	WDR72	3.28575680082102e-166	1.1162	0.507	0.288	9.4748083108475e-162
6	UGCG	1.30602412421761e-156	1.00363	0.512	0.294	3.7660511645939e-152
7	CASC19	0	2.14969	0.732	0.277	0
7	SERPINE1	0	1.4469	0.741	0.3	0
7	ABCC2	0	1.27428	0.885	0.458	0
7	PLIN2	0	1.26687	0.756	0.333	0
7	AKR1C2	0	2.54573	0.598	0.179	0
7	PLOD2	0	1.99606	0.834	0.433	0
7	ITGB1-DT	0	1.90279	0.63	0.23	0
7	AKR1C1	0	1.72066	0.726	0.347	0
7	AL078604.4	0	1.91074	0.598	0.231	0
7	DAPK2	0	1.75881	0.533	0.166	0
7	KYNU	0	1.65513	0.806	0.44	0
7	TGM2	0	1.03767	0.637	0.283	0
7	AL136456.1	0	1.34236	0.836	0.482	0
7	LINC02015	0	2.65468	0.506	0.153	0
7	TXNRD1	0	2.2765	0.621	0.269	0
7	GK	0	1.33657	0.667	0.316	0
7	GDA	0	1.10619	0.855	0.506	0
7	SAMD5	0	2.08063	0.526	0.179	0
7	PALM2-AKAP2	0	1.11503	0.903	0.56	0
7	ADAMTS17	0	1.95525	0.651	0.309	0
7	SOD2	0	1.27518	0.902	0.56	0
7	IQSEC1	0	1.09098	0.72	0.38	0
7	NCKAP5	0	1.39291	0.712	0.374	0
7	SQSTM1	0	1.25978	0.754	0.417	0
7	AC083837.1	0	1.57019	0.692	0.356	0
7	SPSB1	0	1.26969	0.706	0.373	0
7	TSC22D2	0	1.28543	0.762	0.431	0
7	TP53BP2	0	1.01747	0.697	0.366	0
7	GNA13	0	1.83251	0.549	0.229	0
7	GBE1	0	1.27765	0.86	0.542	0
7	CAP2	0	1.4027	0.507	0.199	0
7	MAST4	0	1.07679	0.834	0.555	0
7	MAP4K4	3.27946583886843e-300	1.04152	0.787	0.488	9.45666769296101e-296
7	SLC22A3	1.6254280189815e-292	1.14396	0.585	0.269	4.68708423553505e-288
7	ABTB2	2.43609409743197e-289	1.17893	0.696	0.371	7.02472093935484e-285
7	PTGR1	5.70229336765442e-282	1.46111	0.687	0.403	1.64431331549683e-277
7	FAM107B	9.6101567398305e-267	1.30227	0.696	0.413	2.77118479749752e-262
7	TNFAIP8	2.78000611280211e-265	1.4583	0.517	0.242	8.01642562687616e-261
7	VNN1	7.07630859330402e-265	1.14504	0.623	0.315	2.04052434596515e-260
7	USP12	1.45638536004799e-261	1.1714	0.674	0.387	4.19963282423438e-257
7	MAST2	8.66940191137476e-261	1.08209	0.565	0.275	2.49990873516403e-256
7	DENND5A	9.80760495828224e-259	1.0325	0.582	0.285	2.82812096577027e-254
7	SGMS2	3.18104113099904e-253	1.13767	0.609	0.312	9.17285020534884e-249
7	RASGEF1B	1.81166557264256e-252	1.16432	0.603	0.306	5.22411884527208e-248
7	FAT1	1.37428685201604e-251	1.00928	0.766	0.489	3.96289356647346e-247
7	AFF3	1.01254654171456e-244	1.4453	0.545	0.28	2.91977920768812e-240
7	ACSL3	3.03554061806347e-236	1.27393	0.597	0.321	8.75328492624782e-232
7	LONRF3	2.28047937742042e-223	1.0607	0.528	0.258	6.57599033272951e-219
7	SLC20A1	4.01904893958939e-220	1.2506	0.554	0.287	1.15893295222e-215
7	PLS3	1.00862266499037e-219	1.06138	0.531	0.262	2.90846431676622e-215
7	ASPH	3.20168753253135e-206	1.19634	0.7	0.467	9.23238616880741e-202
7	MDM2	6.34983267765374e-198	1.27644	0.615	0.357	1.83103775092823e-193
7	NFKBIA	6.05985101062339e-189	1.00564	0.584	0.327	1.74741863742336e-184
7	ELOVL5	6.49007013381922e-168	1.14621	0.587	0.346	1.87147662378811e-163
7	KLHL29	3.27575213055675e-160	1.37273	0.617	0.39	9.44595884367346e-156
7	HSPD1	1.7081690425091e-92	1.46023	0.588	0.402	4.92567625097924e-88
7	ULK4	1.08563461772782e-86	1.0178	0.618	0.425	3.13053598367995e-82
8	CASC15	0	3.06912	0.947	0.187	0
8	NCAM1	0	3.67247	0.781	0.084	0
8	HDAC9	0	2.84932	0.815	0.128	0
8	ACSM3	0	4.14977	0.829	0.15	0
8	EFNA5	0	2.23688	0.894	0.218	0
8	CFTR	0	2.26222	0.927	0.253	0
8	CTNND2	0	1.68583	0.973	0.3	0
8	GULP1	0	2.03511	0.838	0.189	0
8	LINC00342	0	2.72775	0.896	0.252	0
8	SLCO3A1	0	2.30492	0.863	0.219	0
8	STK39	0	2.42458	0.918	0.278	0
8	FAM155A	0	3.01088	0.754	0.114	0
8	SDK1	0	2.40726	0.82	0.18	0
8	CRIM1	0	1.92129	0.9	0.27	0
8	MAPK10	0	1.76359	0.861	0.231	0
8	ITGB8	0	1.97151	0.818	0.19	0
8	ANK3	0	1.61206	0.916	0.29	0
8	BACE2	0	1.9239	0.9	0.274	0
8	ANKRD36C	0	2.78742	0.93	0.313	0
8	SLC12A2	0	1.7574	0.865	0.261	0
8	SLC35F3	0	2.2661	0.741	0.138	0
8	PPP1R9A	0	2.13227	0.78	0.183	0
8	CTBP2	0	1.90142	0.779	0.183	0
8	AC245041.2	0	1.88119	0.779	0.186	0
8	MACC1	0	2.17028	0.739	0.148	0
8	MLLT3	0	2.27571	0.758	0.171	0
8	MTCL1	0	1.76302	0.793	0.207	0
8	RBMS3	0	1.48996	0.911	0.326	0
8	MAML2	0	1.6622	0.935	0.351	0
8	SCD5	0	2.63764	0.67	0.089	0
8	TANC2	0	2.19251	0.793	0.214	0
8	DCDC2	0	2.11097	0.963	0.384	0
8	BICC1	0	1.60347	0.996	0.423	0
8	SCTR	0	2.00739	0.718	0.146	0
8	MYO10	0	1.46712	0.79	0.225	0
8	CREB5	0	2.01879	0.793	0.228	0
8	NBEA	0	1.55766	0.758	0.194	0
8	EPHA6	0	2.10809	0.704	0.145	0
8	CDH6	0	1.70885	0.732	0.174	0
8	VTCN1	0	2.64736	0.656	0.099	0
8	CLIC6	0	2.65078	0.658	0.102	0
8	PROM1	0	2.23448	0.68	0.127	0
8	PDGFD	0	1.30532	0.743	0.195	0
8	ADAM9	0	2.04343	0.733	0.186	0
8	KRT7	0	1.84183	0.685	0.141	0
8	STOX2	0	1.57074	0.781	0.238	0
8	PMEPA1	0	1.69346	0.725	0.185	0
8	PTPN13	0	1.7918	0.709	0.171	0
8	PTPRD	0	1.59601	0.89	0.354	0
8	RAP1GAP2	0	2.53128	0.629	0.094	0
8	KCNH8	0	2.17136	0.65	0.117	0
8	SULT1C4	0	2.42751	0.626	0.096	0
8	STK33	0	1.93525	0.667	0.137	0
8	FMNL2	0	1.76182	0.783	0.256	0
8	SEL1L3	0	1.54299	0.829	0.302	0
8	GRHL2	0	1.75427	0.698	0.171	0
8	AL050309.1	0	1.98818	0.653	0.127	0
8	PCNX2	0	1.75622	0.749	0.227	0
8	RASEF	0	1.53277	0.753	0.232	0
8	MIR4435-2HG	0	1.67317	0.804	0.285	0
8	EHF	0	1.94623	0.666	0.148	0
8	ARNT2	0	2.30384	0.626	0.11	0
8	NEBL	0	1.70742	0.805	0.29	0
8	WNK2	0	1.09408	0.698	0.184	0
8	ENAH	0	1.80515	0.843	0.33	0
8	MAP2	0	1.80011	0.715	0.202	0
8	DNAH7	0	2.08747	0.647	0.136	0
8	IL18	0	2.26933	0.634	0.124	0
8	DGKH	0	2.02698	0.813	0.304	0
8	CD47	0	1.95676	0.716	0.21	0
8	ITGA2	0	1.52421	0.652	0.146	0
8	EPB41L4A	0	1.44863	0.807	0.302	0
8	AC007368.1	0	2.89257	0.577	0.075	0
8	ANXA4	0	1.13441	0.931	0.43	0
8	RASAL2	0	1.51019	0.868	0.368	0
8	PRKD1	0	1.81714	0.716	0.22	0
8	NCK2	0	1.55642	0.684	0.189	0
8	SPAG16	0	1.77295	0.792	0.298	0
8	ANXA3	0	1.9166	0.619	0.125	0
8	PTPN14	0	1.77654	0.665	0.174	0
8	SEMA6A	0	1.65568	0.663	0.173	0
8	OSBPL3	0	2.24559	0.615	0.125	0
8	TMTC2	0	2.16006	0.657	0.167	0
8	NCEH1	0	1.8263	0.67	0.182	0
8	HSPG2	0	1.81182	0.613	0.125	0
8	NRG3	0	3.19404	0.573	0.085	0
8	FGF13	0	1.26201	0.754	0.269	0
8	BCL2	0	1.47462	0.726	0.242	0
8	RAB3IP	0	1.42621	0.825	0.341	0
8	SEMA6D	0	1.58001	0.682	0.201	0
8	SSBP2	0	1.82359	0.7	0.219	0
8	PRICKLE1	0	2.43577	0.567	0.086	0
8	LINC02331	0	1.65109	0.66	0.181	0
8	ABCC4	0	1.87624	0.65	0.171	0
8	CAPN2	0	1.44356	0.74	0.264	0
8	COL4A2	0	1.05385	0.72	0.244	0
8	FLRT2	0	1.78087	0.598	0.122	0
8	HYDIN	0	1.68858	0.637	0.161	0
8	TGFB2	0	2.92491	0.563	0.089	0
8	FNBP1L	0	1.58111	0.762	0.289	0
8	AC104035.1	0	1.76703	0.754	0.281	0
8	SLC44A3	0	1.72064	0.635	0.165	0
8	TUSC3	0	2.35965	0.574	0.104	0
8	TACC1	0	1.41992	0.875	0.405	0
8	CFAP221	0	1.54867	0.671	0.202	0
8	TPM1	0	1.37788	0.903	0.438	0
8	C20orf194	0	1.53602	0.705	0.24	0
8	C12orf75	0	2.19871	0.569	0.105	0
8	TNFAIP2	0	1.62953	0.673	0.211	0
8	IGF2BP2	0	1.22342	0.722	0.267	0
8	PBX1	0	1.45677	0.739	0.287	0
8	SLC16A7	0	1.26207	0.768	0.317	0
8	TESC	0	1.68353	0.59	0.139	0
8	GLS	0	1.20841	0.75	0.3	0
8	THSD7A	0	1.78594	0.673	0.224	0
8	FRAS1	0	1.19676	0.621	0.173	0
8	ATP13A4	0	1.86998	0.55	0.103	0
8	GRIP1	0	2.99928	0.512	0.065	0
8	IQCK	0	2.01694	0.575	0.128	0
8	AC068051.1	0	1.79742	0.558	0.115	0
8	AF117829.1	0	1.67989	0.785	0.343	0
8	EVA1C	0	1.54263	0.634	0.193	0
8	LAMA3	0	2.29949	0.568	0.127	0
8	SEMA3E	0	1.40385	0.583	0.144	0
8	TMEM51	0	2.04578	0.541	0.103	0
8	AUTS2	0	1.56614	0.934	0.496	0
8	FBXL2	0	2.20085	0.53	0.094	0
8	TIAM2	0	1.74034	0.703	0.268	0
8	CSGALNACT1	0	2.24272	0.534	0.1	0
8	LIMCH1	0	1.51896	0.885	0.451	0
8	RASSF4	0	1.94525	0.621	0.187	0
8	RUNX1	0	1.79684	0.88	0.446	0
8	DTNA	0	1.19566	0.957	0.523	0
8	FER	0	1.44055	0.851	0.419	0
8	TNFRSF19	0	2.47881	0.502	0.071	0
8	XKR6	0	1.88353	0.558	0.128	0
8	RAB8B	0	1.68134	0.681	0.251	0
8	MYOF	0	2.03986	0.524	0.095	0
8	ELOVL7	0	1.46316	0.579	0.15	0
8	ARHGEF3	0	1.86126	0.553	0.126	0
8	LAMC1	0	1.00266	0.748	0.321	0
8	WSB1	0	1.38504	0.847	0.421	0
8	SH3YL1	0	1.15304	0.676	0.252	0
8	PPM1H	0	2.20686	0.6	0.177	0
8	FYN	0	2.09779	0.52	0.1	0
8	TEX9	0	1.93171	0.522	0.104	0
8	AC098617.1	0	1.67154	0.573	0.155	0
8	CASK	0	1.4862	0.808	0.391	0
8	AKT3	0	2.26261	0.522	0.107	0
8	HNF1B	0	1.44265	0.636	0.221	0
8	SYNJ2	0	1.04094	0.715	0.3	0
8	WWTR1	0	1.0638	0.718	0.304	0
8	MAP3K1	0	1.43458	0.671	0.259	0
8	C3orf52	0	2.07758	0.504	0.094	0
8	PIWIL4	0	2.46569	0.509	0.1	0
8	UGCG	0	1.60641	0.699	0.29	0
8	JAG1	0	1.7276	0.523	0.116	0
8	PDE5A	0	2.2543	0.511	0.106	0
8	NR2F2-AS1	0	1.40066	0.561	0.157	0
8	POF1B	0	1.77854	0.528	0.125	0
8	PKD2	0	1.62552	0.6	0.197	0
8	SAMD12	0	1.28432	0.853	0.45	0
8	UBASH3B	0	1.31871	0.58	0.18	0
8	PKHD1	0	1.73924	1	0.602	0
8	FGD6	0	1.43189	0.638	0.24	0
8	FMN1	0	1.59816	0.539	0.141	0
8	PARP8	0	1.36032	0.704	0.306	0
8	C11orf49	0	1.50986	0.605	0.208	0
8	RARB	0	1.90979	0.553	0.157	0
8	FAM49B	0	1.42719	0.687	0.292	0
8	WLS	0	1.44362	0.62	0.225	0
8	PFKP	0	1.4827	0.536	0.142	0
8	PPP1CB	0	1.86536	0.637	0.244	0
8	SLC4A7	0	1.34226	0.623	0.23	0
8	VPS41	0	1.34807	0.763	0.371	0
8	TRMT9B	0	1.70348	0.609	0.218	0
8	DYNC2H1	0	1.41451	0.557	0.167	0
8	BBS9	0	1.14015	0.757	0.369	0
8	RAB11FIP1	0	1.9604	0.522	0.134	0
8	CEP112	0	1.41671	0.621	0.233	0
8	APP	0	1.17794	0.885	0.501	0
8	JAZF1	0	1.1574	0.824	0.44	0
8	PACS1	0	1.19532	0.71	0.326	0
8	TC2N	0	1.58388	0.569	0.186	0
8	PRAG1	0	1.60312	0.562	0.18	0
8	ODF2L	0	1.80614	0.523	0.141	0
8	LINC01184	0	1.36984	0.646	0.264	0
8	SYNE2	0	1.03938	0.939	0.557	0
8	ICA1	0	1.57892	0.544	0.165	0
8	CARMIL1	0	1.28025	0.689	0.31	0
8	EPB41L1	0	1.52048	0.501	0.123	0
8	CHST4	0	1.09104	0.523	0.146	0
8	SOX6	0	1.21957	0.936	0.56	0
8	ZNF608	0	1.43693	0.583	0.209	0
8	EPB41L2	0	1.27767	0.638	0.265	0
8	MYRF	0	1.05521	0.552	0.181	0
8	RFX3	0	1.36395	0.602	0.232	0
8	PLSCR1	0	1.21102	0.833	0.464	0
8	RALGPS1	0	1.33535	0.555	0.188	0
8	ZNF83	0	1.38926	0.509	0.142	0
8	SNHG14	0	1.27215	0.942	0.576	0
8	MSI2	0	1.28572	0.877	0.511	0
8	DNAH5	0	1.33624	0.594	0.229	0
8	MARCH3	0	1.50759	0.51	0.145	0
8	ADAM10	0	1.14555	0.81	0.446	0
8	TNFRSF21	0	1.39084	0.538	0.175	0
8	AC079781.5	0	1.4046	0.57	0.208	0
8	EXOC6B	0	1.11338	0.888	0.528	0
8	AC013652.1	0	1.91332	0.532	0.174	0
8	CATSPERB	0	1.7615	0.514	0.157	0
8	MAP3K21	0	1.28925	0.52	0.164	0
8	SVIL	0	1.22192	0.807	0.452	0
8	MYO6	0	1.12177	0.808	0.454	0
8	PDGFC	0	1.04895	0.851	0.499	0
8	ME3	0	1.56125	0.507	0.155	0
8	DOCK1	0	1.11823	0.902	0.556	0
8	BICD1	0	1.46613	0.512	0.168	0
8	PPP1R12B	0	1.49962	0.782	0.444	0
8	TBC1D19	0	1.40003	0.503	0.169	0
8	NAALADL2	0	1.06834	0.933	0.601	0
8	DIP2C	0	1.03482	0.925	0.597	0
8	THSD4	0	1.4931	0.979	0.657	0
8	PARD3B	0	1.00139	0.956	0.658	0
8	PTPRM	0	1.09095	0.949	0.658	0
8	CCND3	6.97397582650917e-308	1.25421	0.567	0.207	2.01101566933218e-303
8	ARHGAP26	2.04246838465329e-307	1.13259	0.802	0.435	5.88966183398623e-303
8	IQGAP1	8.93850161182463e-305	1.21227	0.576	0.215	2.57750632478575e-300
8	TBC1D9	1.02290991374614e-301	1.4391	0.504	0.177	2.94966302727836e-297
8	DAPK1	5.4135655743951e-301	1.05686	0.875	0.525	1.56105576903257e-296
8	RASA1	6.49390248597348e-299	1.32904	0.66	0.307	1.87258172085531e-294
8	SRGAP1	3.411150943042e-295	1.03226	0.709	0.312	9.83639485935591e-291
8	FBXW11	1.40652712001119e-294	1.03441	0.808	0.445	4.05586160326428e-290
8	ANKRD36	4.68901064214809e-292	1.05574	0.707	0.329	1.35212310876982e-287
8	CD2AP	3.37982491905455e-290	1.09018	0.774	0.418	9.74606313658569e-286
8	USP9Y	5.85592659283245e-290	1.07875	0.67	0.293	1.68861499230916e-285
8	NPAS2	6.33725224495328e-289	1.12542	0.674	0.292	1.82741005735473e-284
8	SH3RF1	8.89906151670617e-289	1.0346	0.838	0.494	2.56613337895739e-284
8	MYO5B	2.61951565607924e-288	1.3721	0.734	0.401	7.5536353458701e-284
8	SPIN1	7.98617199144082e-285	1.28092	0.592	0.249	2.30289255545187e-280
8	ALCAM	9.26615660513401e-284	1.01762	0.911	0.623	2.67198891865644e-279
8	RTN4	1.74789889121034e-283	1.0526	0.625	0.258	5.04024124269413e-279
8	MAP4K5	2.88767782878473e-280	1.20772	0.634	0.284	8.32690778708366e-276
8	MID1	4.99772177619712e-277	1.59725	0.501	0.188	1.4411430513842e-272
8	ELK4	1.17976029061786e-275	1.37405	0.563	0.233	3.40195677402567e-271
8	SLC4A4	4.02817331341396e-274	1.15983	0.88	0.572	1.16156405665605e-269
8	ARHGEF18	9.26502613769357e-274	1.07724	0.532	0.196	2.67166293706532e-269
8	NLGN4Y	4.67439015173765e-273	1.03279	0.69	0.312	1.34790714415507e-268
8	MOB3B	1.19258815939351e-269	1.36498	0.55	0.22	3.43894721642714e-265
8	PHIP	6.20823637061879e-267	1.03702	0.775	0.427	1.79020703983163e-262
8	CLDN1	3.42906935390418e-266	1.11781	0.832	0.512	9.8880643889181e-262
8	RASSF8	2.12892267674886e-265	1.24238	0.569	0.229	6.13896143067303e-261
8	MYO1D	2.8371008219877e-265	1.0031	0.756	0.392	8.18106393028374e-261
8	PTBP2	3.26060463991176e-264	1.1167	0.728	0.385	9.40227953964954e-260
8	ADD3	8.46916229295642e-263	1.21935	0.503	0.186	2.44216763879691e-258
8	PPP2R3A	7.75768927853546e-258	1.13833	0.511	0.193	2.23700728035848e-253
8	SUPT3H	2.80284766928813e-255	1.16049	0.648	0.303	8.08229153915926e-251
8	PCSK5	4.26238503103009e-249	1.39237	0.535	0.221	1.22910134754784e-244
8	MIRLET7BHG	7.39485590571004e-248	1.1983	0.52	0.207	2.13238064897055e-243
8	TRIM2	9.38509643856158e-246	1.26852	0.615	0.294	2.70628640902362e-241
8	ZDHHC21	2.27616041539024e-244	1.13046	0.575	0.25	6.56353617381931e-240
8	CBLB	3.1763525595808e-243	1.01707	0.813	0.49	9.15933024080718e-239
8	RRAS2	2.69361489454177e-240	1.13405	0.667	0.336	7.76730790990066e-236
8	KDM5B	5.38655737388962e-239	1.22463	0.502	0.199	1.55326768433481e-234
8	RAD51B	2.41214895343857e-236	1.26861	0.619	0.296	6.95567272213547e-232
8	ARHGEF28	4.2573597431308e-236	1.21233	0.67	0.35	1.2276522555292e-231
8	AP000424.1	9.16154253153752e-234	1.10321	0.507	0.197	2.64182240439416e-229
8	PIEZO2	9.50912492641782e-234	1.10153	0.585	0.258	2.74205126378184e-229
8	NEO1	3.1872005801079e-229	1.06208	0.632	0.306	9.19061159279913e-225
8	KIAA0825	1.79980155887433e-226	1.2366	0.534	0.231	5.18990777517001e-222
8	PDE9A	6.98387934425878e-226	1.06211	0.535	0.229	2.01387144771046e-221
8	FOCAD	7.39229994540821e-226	1.26335	0.586	0.28	2.13164361225791e-221
8	ARHGAP24	1.71671081658691e-224	1.0286	0.549	0.234	4.95030731071001e-220
8	RIC8B	1.12105793625204e-220	1.06863	0.689	0.368	3.23268266497638e-216
8	VPS37B	2.29926677582649e-218	1.01988	0.575	0.262	6.63016567477328e-214
8	PCNX4	1.02828628321779e-212	1.11711	0.561	0.261	2.96516632628681e-208
8	ONECUT2	5.26401225996832e-210	1.06811	0.567	0.265	1.51793057528447e-205
8	RASA2	8.95588505242784e-209	1.07508	0.579	0.274	2.58251901371809e-204
8	STX7	1.81088650550903e-208	1.11974	0.556	0.257	5.22187232728585e-204
8	RANBP17	9.086116901575e-207	1.08311	0.614	0.305	2.62007266973817e-202
8	SULF2	7.98906449945841e-206	1.09383	0.502	0.216	2.30372663906383e-201
8	MCU	1.19759779027218e-202	1.06107	0.554	0.251	3.45339298802885e-198
8	TMEM181	1.3568153059592e-199	1.11675	0.515	0.233	3.91251261626395e-195
8	ANXA11	3.94722001295879e-197	1.01382	0.553	0.255	1.1382203629368e-192
8	PTBP3	4.59474043139748e-188	1.07296	0.582	0.296	1.32493935079778e-183
8	CCDC7	3.86239437173097e-186	1.0724	0.529	0.247	1.11376004103234e-181
8	RPS6KA2	2.28990614682776e-185	1.01689	0.532	0.251	6.60317336499253e-181
8	ZMYND8	3.51311893824114e-183	1.07309	0.527	0.255	1.01304297703121e-178
8	PHLDB2	1.11344223220487e-168	1.0236	0.758	0.505	3.21072202078595e-164
8	CDK6	4.27819086437587e-162	1.00119	0.545	0.277	1.23365911765143e-157
9	CFTR	0	2.45091	0.894	0.257	0
9	PMEPA1	0	2.75278	0.813	0.182	0
9	CREB5	0	3.3198	0.852	0.227	0
9	BACE2	0	2.22781	0.898	0.276	0
9	CTNND2	0	1.1706	0.925	0.305	0
9	RASEF	0	2.83159	0.841	0.229	0
9	LAMC2	0	4.45062	0.677	0.075	0
9	ADAM9	0	2.85318	0.776	0.186	0
9	TM4SF1	0	3.6675	0.7	0.111	0
9	IGF2BP2	0	2.75136	0.838	0.262	0
9	UBASH3B	0	2.73621	0.746	0.173	0
9	SLCO3A1	0	2.18671	0.78	0.225	0
9	HDAC9	0	2.95585	0.69	0.136	0
9	SYNJ2	0	2.49596	0.84	0.295	0
9	ITGA2	0	3.74696	0.684	0.146	0
9	MACC1	0	2.71471	0.69	0.152	0
9	COL4A2	0	2.89688	0.779	0.242	0
9	PFKP	0	2.85877	0.664	0.137	0
9	TNFRSF21	0	3.05383	0.692	0.168	0
9	MIR4435-2HG	0	2.2602	0.809	0.286	0
9	COL4A1	0	3.00142	0.721	0.205	0
9	MYO10	0	1.49718	0.742	0.229	0
9	CYTOR	0	2.62435	0.701	0.193	0
9	CAPN2	0	2.47542	0.767	0.264	0
9	CD59	0	2.51399	0.732	0.229	0
9	RTN4	0	2.67265	0.753	0.253	0
9	ANXA2	0	2.73801	0.859	0.361	0
9	KRT7	0	2.17958	0.642	0.145	0
9	CDH6	0	2.71228	0.668	0.178	0
9	PRSS22	0	3.86413	0.545	0.055	0
9	YWHAZ	0	2.6002	0.762	0.273	0
9	ANK3	0	1.12717	0.785	0.298	0
9	KCNH8	0	2.47581	0.606	0.121	0
9	GULP1	0	1.90004	0.683	0.199	0
9	SDK1	0	1.93977	0.673	0.189	0
9	ANXA5	0	2.50094	0.783	0.305	0
9	C3orf52	0	3.06891	0.569	0.092	0
9	RASAL2	0	2.52362	0.843	0.371	0
9	FAM135A	0	2.69118	0.767	0.296	0
9	YBX3	0	2.27588	0.663	0.193	0
9	MAML2	0	1.30734	0.827	0.358	0
9	STK39	0	1.48557	0.752	0.288	0
9	ARNT2	0	2.47566	0.576	0.114	0
9	TNFRSF12A	0	2.75305	0.58	0.118	0
9	NCEH1	0	2.44625	0.646	0.185	0
9	FLRT2	0	2.6383	0.585	0.124	0
9	TUBB6	0	3.66197	0.513	0.054	0
9	VIM	0	3.77305	0.522	0.064	0
9	STOX2	0	1.67771	0.698	0.244	0
9	LAD1	0	2.56578	0.554	0.101	0
9	SLC7A1	0	2.70718	0.601	0.154	0
9	SLC12A2	0	1.35776	0.715	0.27	0
9	LAMC1	0	2.30292	0.765	0.321	0
9	SGMS2	0	2.33635	0.754	0.313	0
9	SGPP2	0	3.18704	0.527	0.089	0
9	TP53BP2	0	2.45579	0.805	0.37	0
9	TMEM51	0	2.45377	0.533	0.105	0
9	CASC15	0	1.16918	0.633	0.205	0
9	ANKRD36C	0	2.23342	0.752	0.324	0
9	BAIAP2L1	0	1.88284	0.768	0.341	0
9	GLS	0	1.63503	0.726	0.303	0
9	PPARD	0	2.2476	0.693	0.271	0
9	ITGAV	0	1.71378	0.813	0.392	0
9	KDM6B	0	2.28959	0.604	0.186	0
9	MYO1D	0	1.80885	0.807	0.391	0
9	PTPRD	0	1.436	0.775	0.361	0
9	SEMA6D	0	1.54986	0.616	0.206	0
9	ITGB8	0	1.78877	0.612	0.202	0
9	SLC38A1	0	1.88211	0.696	0.289	0
9	TNFAIP8	0	1.83754	0.648	0.243	0
9	PAQR5	0	2.75939	0.511	0.107	0
9	DOT1L	0	2.16493	0.635	0.231	0
9	FMNL2	0	1.76134	0.665	0.263	0
9	HMGCS1	0	2.20036	0.651	0.25	0
9	TES	0	2.63564	0.528	0.127	0
9	KRT18	0	1.78085	0.606	0.205	0
9	ARNTL2	0	1.88137	0.671	0.274	0
9	DGKH	0	1.55003	0.707	0.31	0
9	CTBP2	0	1.47126	0.59	0.194	0
9	ENAH	0	1.65463	0.731	0.337	0
9	VCL	0	2.12314	0.696	0.303	0
9	NEDD9	0	1.82976	0.7	0.309	0
9	CD47	0	2.01947	0.607	0.217	0
9	MET	0	2.5511	0.881	0.493	0
9	PRAG1	0	2.2618	0.567	0.18	0
9	PFKFB3	0	2.07415	0.682	0.296	0
9	ACTN4	0	1.54239	0.785	0.4	0
9	TM4SF4	0	1.89162	0.789	0.405	0
9	NPC1	0	1.95811	0.613	0.231	0
9	ITGB1-DT	0	2.04333	0.623	0.242	0
9	RAB3IP	0	1.37771	0.729	0.348	0
9	NEBL	0	1.76092	0.678	0.298	0
9	ARAP2	0	1.90428	0.87	0.492	0
9	PARD6B	0	2.3882	0.525	0.147	0
9	EZR	0	2.04856	0.607	0.231	0
9	TC2N	0	1.93382	0.56	0.187	0
9	SMAD3	0	2.39823	0.861	0.488	0
9	LINC00342	0	1.94509	0.639	0.267	0
9	RALYL	0	1.4163	0.505	0.133	0
9	IQGAP1	0	1.84958	0.586	0.215	0
9	SVIL	0	2.03621	0.821	0.452	0
9	ANXA3	0	1.75053	0.501	0.133	0
9	EVA1C	0	1.81955	0.566	0.198	0
9	KRT8	0	1.84145	0.561	0.194	0
9	CDH1	0	1.84234	0.745	0.378	0
9	MYH9	0	1.70341	0.804	0.441	0
9	MAT2A	0	2.04272	0.604	0.241	0
9	FER	0	1.57784	0.785	0.423	0
9	LMNA	0	2.19705	0.507	0.15	0
9	ANXA11	0	1.74084	0.606	0.253	0
9	LDLR	0	1.5073	0.84	0.489	0
9	MAP4K5	0	2.03683	0.635	0.285	0
9	ARHGEF18	0	1.77609	0.543	0.196	0
9	SYNE2	0	1.11087	0.905	0.56	0
9	AGO2	0	1.76861	0.658	0.322	0
9	EIF1	0	1.93321	0.553	0.222	0
9	MPRIP	0	1.50129	0.803	0.473	0
9	MCL1	0	1.60958	0.736	0.415	0
9	MAP4K4	0	1.89088	0.799	0.495	0
9	ITGB1	0	1.95359	0.896	0.604	0
9	RNF19A	0	1.47348	0.885	0.609	0
9	GLIS3	0	1.71174	0.959	0.719	0
9	TRIO	0	1.53528	0.944	0.721	0
9	AKAP13	0	1.20796	0.93	0.733	0
9	RUNX1	1.89700063090857e-306	1.29399	0.807	0.451	5.47019101928795e-302
9	PDGFD	3.75669183511846e-306	1.35047	0.584	0.205	1.08327965757476e-301
9	CRIM1	1.05619865316487e-302	1.27904	0.693	0.282	3.04565443626623e-298
9	ACTR3	3.07164824712033e-302	1.63973	0.639	0.302	8.85740488539618e-298
9	SHB	4.03227912293377e-302	1.40346	0.83	0.548	1.16274800788918e-297
9	NBEA	2.09759398244811e-301	1.05364	0.588	0.205	6.04862200778738e-297
9	NFKBIA	9.12045554591097e-301	1.61002	0.678	0.33	2.62997456121889e-296
9	ABHD3	1.07484118426462e-299	1.95842	0.608	0.286	3.09941203894546e-295
9	SREBF2	1.09913077854791e-299	1.39848	0.713	0.371	3.16945351302074e-295
9	EFNA5	2.52944484331837e-299	1.23916	0.634	0.233	7.29390715019286e-295
9	THSD4	1.16785269398258e-298	1.01221	0.955	0.659	3.36762002836818e-294
9	ARHGAP12	4.95198781060595e-297	1.48593	0.779	0.467	1.42795520506633e-292
9	ARHGAP26	4.42291911473903e-296	1.3856	0.776	0.438	1.27539295592615e-291
9	CTNNA1	2.12540927719116e-295	1.2567	0.834	0.55	6.12883019170842e-291
9	ATP13A3	3.56028497833616e-294	1.48974	0.842	0.584	1.02664377635302e-289
9	RASA2	5.93479980211996e-293	1.82634	0.598	0.274	1.71135887093931e-288
9	FBXW11	4.82709380652466e-290	1.27322	0.774	0.448	1.39194077004945e-285
9	DTNA	2.49030842490016e-286	1.11704	0.897	0.527	7.18105337404209e-282
9	SLC4A7	3.64080655287002e-283	1.73643	0.565	0.234	1.0498629775856e-278
9	GOLM1	3.90181650581063e-282	1.71791	0.507	0.192	1.12512780761555e-277
9	VPS37B	2.54844592399374e-278	1.59952	0.586	0.262	7.34869866642835e-274
9	JAZF1	5.26243449656498e-278	1.28416	0.776	0.443	1.51747561142948e-273
9	SH3RF1	1.31018917174896e-274	1.37622	0.793	0.498	3.77806149565531e-270
9	EIF4A1	1.924213658626e-273	1.70992	0.508	0.206	5.54866250601395e-269
9	PCNX2	5.96968201420814e-270	1.36626	0.582	0.237	1.72141750561706e-265
9	ITGB5	2.99836410014106e-268	1.36947	0.765	0.472	8.64608271916675e-264
9	MUC6	3.60585530369297e-268	1.32164	0.51	0.176	1.0397844353729e-263
9	MYO6	1.23601038089256e-266	1.2887	0.766	0.457	3.56415953434179e-262
9	MAP4K3	8.50731874902929e-264	1.60428	0.771	0.503	2.45317043447009e-259
9	NUTM2A-AS1	3.02463651654127e-261	1.31022	0.732	0.432	8.72184185909842e-257
9	FAM102A	1.75978905931991e-260	1.98334	0.627	0.331	5.07452773145488e-256
9	PTPN13	4.05592737258621e-260	1.46372	0.504	0.183	1.16956721715896e-255
9	PRKD1	8.82512057152712e-259	1.53053	0.558	0.229	2.54481176800556e-254
9	PACSIN2	3.12304774292087e-255	1.36359	0.679	0.363	9.00562047148663e-251
9	SEPTIN9	3.67275381998093e-255	1.14809	0.836	0.568	1.0590752915297e-250
9	WWTR1	5.9529110181204e-255	1.30903	0.652	0.309	1.7165814211852e-250
9	NPAS2	9.34217536589197e-255	1.36911	0.632	0.295	2.69390968850861e-250
9	EHD4	2.40411489891635e-254	1.6418	0.535	0.228	6.93250572251518e-250
9	HIF1A	2.34568307159091e-253	1.56892	0.644	0.331	6.76401170523954e-249
9	MYO5B	1.55169106488165e-252	1.77467	0.69	0.404	4.47445635469274e-248
9	ZSWIM6	1.49352037359899e-251	1.0876	0.888	0.643	4.30671534931006e-247
9	MAP2K3	3.24526459354255e-250	1.54679	0.522	0.221	9.35804498193931e-246
9	RUFY3	1.4662740381357e-248	1.51407	0.713	0.434	4.22814781636812e-244
9	SEL1L3	4.63176670814117e-244	1.1754	0.666	0.311	1.33561624795959e-239
9	HIVEP2	4.3725462075624e-242	1.20299	0.802	0.526	1.26086742441269e-237
9	RASSF8	7.15454474470864e-241	1.56739	0.537	0.232	2.06308452258418e-236
9	CRY1	2.62573874521011e-239	1.75373	0.521	0.231	7.57158024568789e-235
9	UGCG	1.05049378338761e-238	1.30221	0.622	0.295	3.0292038737765e-234
9	RAB8B	1.74515187475111e-234	1.42379	0.572	0.258	5.03231994603229e-230
9	RPS6KA3	2.65092512836641e-233	1.33513	0.724	0.446	7.64420770015737e-229
9	SMC5	7.8525155196563e-232	1.10403	0.782	0.507	2.26435137524809e-227
9	SMURF2	2.30017365909348e-231	1.58062	0.539	0.25	6.63278076336195e-227
9	SPATS2L	2.21869735845911e-230	1.21736	0.819	0.558	6.39783570285269e-226
9	MRTFA	6.31371223057064e-228	1.38469	0.654	0.369	1.82062205880735e-223
9	WDR43	9.81029659400801e-227	1.6139	0.564	0.289	2.82889712584815e-222
9	SFPQ	1.38146068804815e-226	1.1034	0.772	0.518	3.98358004005564e-222
9	TACC1	1.34864508411357e-225	1.13172	0.74	0.414	3.88895296454988e-221
9	BAZ1A	1.36604809377197e-224	1.47079	0.608	0.318	3.93913628320086e-220
9	KPNA4	4.56000442296128e-224	1.6751	0.585	0.309	1.31492287540512e-219
9	SMURF1	4.10590227505218e-222	1.16336	0.765	0.5	1.18397798003405e-217
9	TOP1	9.66693040422688e-222	1.36603	0.68	0.404	2.78755605136286e-217
9	PACS1	3.05128148162627e-220	1.31718	0.635	0.331	8.79867528041751e-216
9	FAM160A1	3.6928498050307e-220	1.35139	0.639	0.33	1.06487016977865e-215
9	ILF3	8.16451586979062e-220	1.24174	0.577	0.289	2.35431979621282e-215
9	HIVEP3	5.69410095444865e-218	1.89615	0.575	0.295	1.64195095122481e-213
9	ASPH	5.20370613390745e-217	1.81219	0.701	0.474	1.50054070077355e-212
9	SNX9	9.02547354721975e-217	1.25787	0.734	0.482	2.60258555207629e-212
9	RAB10	5.19172783487044e-216	1.31826	0.677	0.397	1.49708663846324e-211
9	ATP9A	1.55008105703611e-214	1.34225	0.628	0.345	4.46981373606933e-210
9	IPO7	8.33229810206395e-214	1.64433	0.505	0.237	2.40270148071116e-209
9	GAREM1	1.83178174258677e-212	1.4139	0.793	0.544	5.28212583292322e-208
9	B4GALT5	3.14298107656845e-212	1.21755	0.683	0.388	9.06310023239277e-208
9	ASAP1	1.34923601330052e-211	1.23507	0.732	0.452	3.89065696795337e-207
9	PDGFC	9.72867185165195e-211	1.30934	0.758	0.504	2.80535981514236e-206
9	MCU	1.25517417299445e-209	1.50581	0.535	0.253	3.6194202452468e-205
9	ZDHHC14	3.44712686699511e-208	1.40797	0.69	0.424	9.94013503366709e-204
9	CPM	3.00784693666442e-206	1.44722	0.586	0.297	8.67342742656553e-202
9	VEZT	2.56335373095752e-205	1.33287	0.635	0.366	7.3916868185891e-201
9	KLF6	4.33967761061589e-205	1.1522	0.797	0.524	1.2513894357972e-200
9	TRAF3	4.35434852057499e-203	1.32099	0.557	0.275	1.25561993939301e-198
9	BCL2L1	5.27082224183542e-201	1.22143	0.647	0.365	1.51989430165566e-196
9	DHX15	9.50046010213443e-201	1.24215	0.615	0.345	2.73955267505148e-196
9	PPP2R5E	7.09032914724502e-199	1.17926	0.73	0.469	2.04456731289957e-194
9	ANKLE2	3.19133067043277e-194	1.25847	0.547	0.274	9.20252112125992e-190
9	FGF13	4.15757478087602e-190	1.17233	0.588	0.278	1.19887826381341e-185
9	TAF1D	5.72511972110471e-190	1.12465	0.695	0.442	1.65089552277775e-185
9	PDLIM1	6.75060590667909e-185	1.33118	0.599	0.33	1.94660471924998e-180
9	GMDS	5.88267686530976e-183	1.01038	0.776	0.523	1.69632870088072e-178
9	STK40	6.14735646075454e-183	1.42172	0.5	0.245	1.77265170902318e-178
9	PITPNB	1.0976335167197e-176	1.10724	0.675	0.423	3.16513600881293e-172
9	IARS	3.074012608018e-175	1.52032	0.516	0.275	8.8642227564807e-171
9	CD2AP	1.57941900659353e-174	1.0511	0.69	0.424	4.55441264741309e-170
9	PEAK1	1.35373456661717e-171	1.312	0.606	0.356	3.90362899629728e-167
9	RBM47	4.24127261986284e-167	1.02546	0.764	0.55	1.22301337266365e-162
9	EPS8	7.14858738021662e-167	1.16598	0.719	0.488	2.06136665695926e-162
9	DDX21	1.79247251707612e-166	1.24118	0.53	0.28	5.16877375024071e-162
9	DYNC1H1	7.40589777214365e-165	1.00073	0.626	0.372	2.13556468157534e-160
9	GNB1	1.29663783208875e-162	1.03491	0.62	0.365	3.73898485261113e-158
9	FNBP4	1.79059191358171e-161	1.02826	0.636	0.402	5.16335084200421e-157
9	SF1	5.57759827311225e-159	1.04342	0.659	0.427	1.60835623803465e-154
9	SESTD1	4.82550116551959e-156	1.21085	0.606	0.358	1.39148151608923e-151
9	CORO1C	1.8694905436113e-154	1.3408	0.551	0.317	5.39086293155754e-150
9	SPAG9	3.09756163794696e-154	1.09038	0.694	0.471	8.93212873918386e-150
9	SAMD4A	4.33825307317863e-153	1.03727	0.802	0.589	1.25097865618179e-148
9	EIF4G2	9.21612246385878e-152	1.20113	0.505	0.27	2.65756107367832e-147
9	LINC01578	1.15938045785458e-150	1.08565	0.624	0.387	3.34318948826946e-146
9	PABPC1	1.22819441208472e-149	1.02002	0.626	0.396	3.54162140668751e-145
9	CASK	3.80551008437036e-148	1.11273	0.635	0.401	1.09735688792904e-143
9	ANO6	4.87472340194315e-146	1.30104	0.603	0.383	1.40567524018433e-141
9	FAM49B	2.30028579464207e-144	1.06932	0.542	0.301	6.63310411742988e-140
9	NRP1	1.00020835710901e-142	1.5127	0.62	0.393	2.88420081855954e-138
9	ZBTB38	1.8474934469198e-141	1.15003	0.519	0.283	5.32743210353794e-137
9	RIF1	4.08486561154601e-140	1.00585	0.52	0.289	1.17791184774541e-135
9	TNFRSF10B	1.76504084359077e-133	1.09899	0.561	0.342	5.08967177657834e-129
9	UBE2D2	1.20835072182824e-129	1.10386	0.521	0.305	3.48440014146392e-125
9	NFKB1	1.54307063398261e-129	1.25184	0.606	0.402	4.44959848015227e-125
9	EIF4A2	1.06272986344961e-127	1.03019	0.517	0.3	3.06448783424329e-123
9	ABCB1	1.3833222817158e-127	1.25671	0.609	0.398	3.98894813155569e-123
9	ELF3	1.26266415231233e-125	1.08464	0.514	0.277	3.64101834960782e-121
9	CPSF6	2.62977418325278e-125	1.01764	0.556	0.345	7.58321683482773e-121
9	SLMAP	2.91055000805738e-124	1.0374	0.615	0.416	8.39286200323427e-120
9	CLEC16A	9.01786325570477e-121	1.13229	0.564	0.362	2.60039104841503e-116
9	PTBP3	3.11598757740459e-120	1.05224	0.515	0.3	8.98526177820386e-116
9	AGO3	7.40642874611331e-119	1.08651	0.557	0.358	2.13571779322923e-114
9	RIC8B	5.5120798389013e-118	1.12313	0.588	0.374	1.58946334234558e-113
9	SUPT3H	2.22213177165351e-114	1.06433	0.525	0.31	6.40773917674006e-110
9	ABI1	3.15328498207004e-114	1.03633	0.548	0.341	9.09281257429716e-110
9	PHC2	8.02847991845354e-113	1.00577	0.528	0.323	2.31509246928526e-108
9	CDR2	1.82575691702716e-109	1.02978	0.516	0.311	5.26475264593953e-105
9	DUSP16	3.09134496152425e-109	1.04084	0.735	0.57	8.91420233105133e-105
9	MIB1	6.78271697631801e-108	1.07533	0.506	0.308	1.95586426729106e-103
9	ARHGAP42	1.76521500916541e-100	1.12693	0.624	0.454	5.09017400042939e-96
9	PCGF5	4.08011925595197e-96	1.0077	0.576	0.405	1.17654318864631e-91
9	NLGN4Y	1.12986786099393e-87	1.0122	0.518	0.322	3.2580869639621e-83
10	APOE	0	2.74734	0.971	0.209	0
10	APOC3	0	2.99957	0.952	0.198	0
10	APOA1	0	3.10912	0.984	0.251	0
10	AMBP	0	2.66467	0.968	0.259	0
10	HRG	0	2.41636	0.876	0.174	0
10	APOA2	0	2.66656	0.888	0.193	0
10	VTN	0	2.25947	0.951	0.262	0
10	A1BG	0	2.064	0.933	0.255	0
10	SELENOP	0	2.47687	0.848	0.177	0
10	APOC1	0	2.79486	0.79	0.12	0
10	AHSG	0	1.91101	0.911	0.243	0
10	RBP4	0	2.72313	0.967	0.299	0
10	APOC2	0	2.44223	0.886	0.227	0
10	TTR	0	2.65286	0.772	0.114	0
10	SCD	0	2.5668	0.792	0.141	0
10	SERPINC1	0	2.03914	0.85	0.21	0
10	CLU	0	1.5413	0.884	0.255	0
10	SDC1	0	1.95251	0.791	0.17	0
10	TMBIM6	0	1.93101	0.841	0.222	0
10	CES1	0	1.67699	0.878	0.269	0
10	CTSD	0	1.91589	0.724	0.122	0
10	HP	0	2.50174	0.994	0.396	0
10	CYP8B1	0	1.81063	0.741	0.148	0
10	TF	0	1.80412	0.979	0.394	0
10	SERPINF2	0	1.32576	0.947	0.362	0
10	APOH	0	1.71694	0.899	0.318	0
10	F2	0	1.34619	0.91	0.33	0
10	ITIH2	0	1.52644	0.842	0.264	0
10	METTL7A	0	2.25656	0.658	0.084	0
10	ITIH1	0	1.37514	0.824	0.25	0
10	IGFBP2	0	1.59941	0.785	0.219	0
10	KNG1	0	1.33681	0.91	0.344	0
10	AZGP1	0	1.12503	0.901	0.336	0
10	CFB	0	1.25466	0.922	0.358	0
10	G6PC	0	1.44294	0.86	0.296	0
10	EPHX1	0	1.87564	0.711	0.152	0
10	FGB	0	1.45152	0.982	0.424	0
10	P4HB	0	1.4218	0.824	0.268	0
10	ALDOB	0	1.78575	0.969	0.414	0
10	ALB	0	3.05493	0.999	0.449	0
10	IGFBP1	0	1.59624	0.933	0.384	0
10	TAT	0	1.26873	0.859	0.311	0
10	SLC38A3	0	1.6849	0.703	0.156	0
10	CYP4A11	0	1.16458	0.838	0.292	0
10	CYP2A6	0	1.06357	0.9	0.355	0
10	HMGCS2	0	1.28267	0.811	0.267	0
10	ORM1	0	1.25021	0.799	0.255	0
10	PSAP	0	1.38662	0.722	0.181	0
10	SLC27A5	0	1.4006	0.757	0.221	0
10	HSP90B1	0	1.25926	0.805	0.272	0
10	SLC38A4	0	1.16517	0.866	0.333	0
10	IGFBP4	0	1.09208	0.813	0.28	0
10	CALR	0	1.90594	0.623	0.093	0
10	UGT2B7	0	2.0814	0.639	0.112	0
10	ADH1B	0	1.41868	0.898	0.377	0
10	SERPING1	0	1.34885	0.955	0.436	0
10	FGA	0	1.75628	0.991	0.473	0
10	GC	0	1.26141	0.915	0.398	0
10	CTSB	0	1.04263	0.796	0.279	0
10	F9	0	1.3506	0.743	0.226	0
10	MT-ND6	0	1.40104	0.7	0.185	0
10	FABP1	0	1.82849	0.634	0.12	0
10	HSPA5	0	1.47351	0.671	0.159	0
10	PCK1	0	1.35651	0.914	0.403	0
10	SERPIND1	0	2.5485	0.576	0.065	0
10	SLC2A2	0	1.09341	0.859	0.35	0
10	INSIG1	0	1.56771	0.911	0.403	0
10	PLG	0	1.0566	0.986	0.48	0
10	CES2	0	1.43227	0.65	0.144	0
10	DHCR24	0	1.00915	0.884	0.379	0
10	HAL	0	1.18994	0.849	0.345	0
10	CANX	0	1.38032	0.71	0.207	0
10	A2M	0	1.37989	0.977	0.474	0
10	LEAP2	0	1.29626	0.824	0.321	0
10	MBL2	0	2.57712	0.575	0.074	0
10	MT-ND5	0	1.67802	0.809	0.31	0
10	GPLD1	0	1.20105	0.735	0.236	0
10	C2	0	1.21382	0.69	0.193	0
10	CYP2A7	0	1.56864	0.691	0.195	0
10	HPD	0	1.12088	0.725	0.23	0
10	CFHR2	0	1.10494	0.727	0.236	0
10	HSD17B13	0	1.83962	0.636	0.147	0
10	ORM2	0	1.6972	0.6	0.111	0
10	MTTP	0	1.11001	0.737	0.249	0
10	C8G	0	1.36249	0.636	0.148	0
10	LEPR	0	1.42677	0.952	0.465	0
10	CPS1	0	1.40735	0.965	0.479	0
10	PTMS	0	2.07464	0.561	0.077	0
10	SLC25A47	0	1.78536	0.607	0.124	0
10	RARRES2	0	1.41836	0.609	0.128	0
10	GPX3	0	1.41918	0.62	0.142	0
10	PDIA4	0	1.91383	0.552	0.081	0
10	ORMDL3	0	1.2548	0.664	0.193	0
10	C1S	0	1.01493	0.944	0.473	0
10	CYP27A1	0	1.05318	0.696	0.226	0
10	ANGPTL3	0	1.49296	0.624	0.157	0
10	FURIN	0	1.62728	0.567	0.1	0
10	PEBP1	0	1.89659	0.564	0.099	0
10	UGT2B4	0	1.44649	0.607	0.143	0
10	UGT2B10	0	1.80976	0.557	0.097	0
10	FST	0	1.11586	0.687	0.229	0
10	PDIA3	0	1.20996	0.641	0.184	0
10	FASN	0	1.24119	0.669	0.214	0
10	CFHR1	0	1.18014	0.656	0.204	0
10	SYT7	0	1.61537	0.58	0.134	0
10	CD302	0	1.05497	0.633	0.191	0
10	FN1	0	1.57751	0.983	0.543	0
10	APOC4	0	1.36265	0.575	0.136	0
10	ENTPD5	0	1.15831	0.641	0.203	0
10	SPP2	0	1.68186	0.579	0.142	0
10	SERPINA1	0	1.83158	0.993	0.558	0
10	SLC25A15	0	1.20387	0.643	0.212	0
10	TSKU	0	1.13987	0.598	0.171	0
10	LAMP1	0	1.43395	0.535	0.114	0
10	GRHPR	0	1.10698	0.612	0.191	0
10	PPIB	0	1.49849	0.533	0.113	0
10	SERPINF1	0	1.08484	0.561	0.146	0
10	CYP4A22	0	1.94113	0.501	0.089	0
10	F7	0	1.06592	0.547	0.135	0
10	F13B	0	1.16177	0.598	0.186	0
10	CERS2	0	1.05143	0.514	0.136	0
10	HSD17B6	0	1.13711	0.516	0.139	0
10	APOB	0	1.33574	0.996	0.674	0
10	HAO1	2.37836611029424e-306	1.06633	0.768	0.287	6.85825651564447e-302
10	BAAT	4.5174206630974e-302	1.13936	0.883	0.406	1.30264342241077e-297
10	MT-CYB	8.30054398275027e-295	1.23899	0.743	0.302	2.39354486286587e-290
10	PRLR	5.30257412904164e-294	1.21021	0.515	0.151	1.52905027585045e-289
10	AMDHD1	1.08784538827695e-287	1.07497	0.638	0.215	3.1369109616354e-283
10	P4HA1	2.70021970922164e-287	1.36949	0.808	0.369	7.78635355351154e-283
10	MT-CO1	4.18920802256081e-285	1.19895	0.862	0.448	1.20800002538564e-280
10	MIR100HG	2.97399883240638e-278	1.01334	0.775	0.306	8.57582303312703e-274
10	MT-ND4	2.20068442962688e-276	1.22456	0.711	0.288	6.34589362127206e-272
10	FGF14	4.68199022589905e-271	1.64715	0.595	0.215	1.35009870154025e-266
10	SLC31A1	1.96669978965303e-268	1.08381	0.503	0.151	5.67117551344348e-264
10	FMO5	3.74871600209352e-263	1.10527	0.913	0.468	1.08097974636369e-258
10	CTH	5.14677032994413e-261	1.16283	0.527	0.168	1.48412269234269e-256
10	BHMT	2.18877381415126e-260	1.04538	0.742	0.293	6.31154817048658e-256
10	SCCPDH	6.5788807162724e-253	1.03254	0.576	0.197	1.89708604334431e-248
10	LDHA	1.74909141836318e-252	1.0736	0.655	0.243	5.04368001399208e-248
10	ELOVL6	2.18282751756927e-229	1.21132	0.521	0.178	6.29440142966275e-225
10	AC005050.3	5.40305991908722e-228	1.10018	0.54	0.189	1.55802635826799e-223
10	MT-ATP6	9.64161738577869e-228	1.04437	0.599	0.227	2.78025678936314e-223
10	MT-CO2	5.54743942418291e-223	1.01273	0.736	0.329	1.59965963235739e-218
10	AL135905.2	6.1759098821779e-188	1.07222	0.618	0.258	1.78088537362482e-183
11	SLCO1B3	0	3.12659	0.864	0.215	0
11	ADH4	0	2.23882	0.886	0.28	0
11	FMO3	0	2.31368	0.871	0.272	0
11	SLCO1B7	0	2.20237	0.72	0.144	0
11	AOX1	0	1.70388	0.94	0.38	0
11	AC022784.1	0	2.22703	0.799	0.247	0
11	EHHADH	0	1.62443	0.855	0.305	0
11	SULT2A1	0	1.67874	0.843	0.294	0
11	ADRA1A	0	1.95045	0.929	0.382	0
11	CYP3A4	0	2.59066	0.812	0.266	0
11	LINC01687	0	1.67265	0.781	0.237	0
11	GLYAT	0	2.02199	0.775	0.238	0
11	MIR100HG	0	1.69423	0.845	0.312	0
11	HLF	0	1.80243	0.908	0.392	0
11	TPRG1	0	1.76704	0.956	0.445	0
11	LINC02484	0	2.39052	0.665	0.155	0
11	IL1RAPL2	0	2.5652	0.75	0.243	0
11	MIR122HG	0	1.87081	0.886	0.38	0
11	HNF4A-AS1	0	1.97646	0.683	0.178	0
11	CYP3A43	0	2.94713	0.681	0.18	0
11	CTNNA3	0	2.40177	0.741	0.244	0
11	NR1I2	0	1.83028	0.694	0.202	0
11	SORD	0	2.30724	0.679	0.189	0
11	LINC01344	0	2.07085	0.694	0.208	0
11	ACSM2B	0	1.85567	0.985	0.504	0
11	AL359915.1	0	2.08202	0.648	0.175	0
11	AKR1D1	0	2.84444	0.559	0.089	0
11	ACSL1	0	1.70976	0.97	0.5	0
11	MME	0	2.49133	0.606	0.142	0
11	CLDN14	0	2.39649	0.591	0.135	0
11	PANK1	0	2.13027	0.579	0.142	0
11	ACSM2A	0	1.601	0.982	0.547	0
11	ADH6	0	2.3647	0.546	0.115	0
11	EFHD1	0	2.48949	0.514	0.083	0
11	LINC01482	0	2.58943	0.558	0.135	0
11	NAT1	0	2.18304	0.525	0.116	0
11	TMC3-AS1	0	2.46195	0.509	0.102	0
11	FRRS1	1.34541418238617e-307	1.84654	0.736	0.247	3.87963633632876e-303
11	TENM2	4.39000263831985e-305	2.03397	0.787	0.286	1.26590116078591e-300
11	CYP2E1	3.90930587913118e-304	1.38816	0.842	0.272	1.12728744330627e-299
11	CYP2C8	1.20483807825727e-302	1.73226	0.939	0.455	3.47427108246265e-298
11	ADCY1	3.09043929850976e-301	1.68618	0.583	0.141	8.91159076118274e-297
11	HAO1	9.9021199073683e-300	1.48944	0.835	0.293	2.85537529648872e-295
11	HAO2	4.33090676376181e-295	1.88909	0.612	0.169	1.24886027439836e-290
11	MAN1C1	3.71927571131431e-294	2.06413	0.599	0.164	1.0724903441146e-289
11	ST3GAL6	4.30266350086761e-294	1.78072	0.838	0.343	1.24071604711018e-289
11	SLC47A1	1.44318719297388e-293	1.80034	0.599	0.16	4.16157458965949e-289
11	TAT	1.78424418324035e-293	1.54274	0.858	0.32	5.14504652679186e-289
11	SRD5A2	2.12983154784237e-293	1.8793	0.559	0.139	6.14158225135825e-289
11	HPR	1.20462122682082e-284	1.94524	0.622	0.176	3.47364576966053e-280
11	SOX5	1.2033250517991e-282	1.37658	0.979	0.574	3.46990811936789e-278
11	TSKU	4.58798248901404e-279	1.42394	0.63	0.177	1.32299063053209e-274
11	GYS2	1.99679894356083e-277	1.5619	0.793	0.286	5.757969433652e-273
11	EPB41L4B	9.35533316821635e-274	1.80007	0.748	0.277	2.69770387238687e-269
11	AR	2.23860020756966e-273	1.61523	0.886	0.395	6.45522755854788e-269
11	SLC22A3	2.30836283763764e-273	1.55326	0.775	0.281	6.6563950786119e-269
11	LINC01818	1.00579651517725e-271	2.12561	0.649	0.21	2.90031483116513e-267
11	AP003555.2	8.11588428749361e-268	2.21011	0.573	0.165	2.34029639314166e-263
11	EVA1A	9.8158425586535e-268	1.7654	0.591	0.167	2.83049636021332e-263
11	DMGDH	6.07764802855327e-267	1.33349	0.88	0.354	1.75255058551362e-262
11	OSBPL11	2.49119927478429e-266	1.77104	0.67	0.223	7.18362222876797e-262
11	EBNA1BP2	1.2490696245888e-265	1.32469	0.947	0.464	3.60181716946426e-261
11	RGN	1.8000311719334e-265	1.31881	0.8	0.283	5.19056988738715e-261
11	ADH1B	4.0976220450382e-264	1.35652	0.916	0.384	1.18159029290722e-259
11	ADRA1B	2.27110344333701e-263	1.67632	0.588	0.162	6.5489538892066e-259
11	CYP2C19	8.33985985849531e-262	2.32244	0.888	0.467	2.40488198879571e-257
11	SLC27A2	3.93527900206619e-261	1.30775	0.813	0.302	1.13477705303581e-256
11	SLC1A2	5.92843377695701e-261	1.5082	0.703	0.226	1.70952316392332e-256
11	SCP2	1.3942941768699e-260	1.47523	0.947	0.507	4.02058668842204e-256
11	ESR1	2.40803673565872e-260	1.54487	0.856	0.356	6.94381473094548e-256
11	ALDH1L1	1.17164993865271e-258	1.5462	0.862	0.365	3.37856976309895e-254
11	ZBTB16	1.36349992846404e-257	1.62432	0.954	0.62	3.9317883937189e-253
11	GREM2	2.22004041464319e-256	1.37122	0.729	0.242	6.40170853966511e-252
11	PRKAG2	1.76422301122926e-255	1.37093	0.953	0.527	5.08731347518069e-251
11	CYP2C9	1.94208392377304e-254	1.29266	0.985	0.551	5.60019320259193e-250
11	SLC22A9	2.63019200067038e-253	1.61846	0.648	0.202	7.58442165313311e-249
11	HSD17B6	1.66667142921016e-250	1.56629	0.542	0.144	4.80601373327041e-246
11	AC022101.1	1.48397960587432e-249	1.53159	0.579	0.166	4.2792035914992e-245
11	PECR	3.73041320943322e-249	1.54698	0.703	0.245	1.07570195307216e-244
11	LINC02499	6.30680058639601e-248	1.494	0.696	0.231	1.81862901709315e-243
11	GPAM	1.21573481825568e-247	1.36306	0.869	0.371	3.50569292192208e-243
11	AGMO	3.67678207026158e-247	1.22336	0.984	0.603	1.06023687778063e-242
11	ACACB	5.78497450841534e-247	1.47935	0.867	0.405	1.66815524924665e-242
11	LINC00598	2.03579750684373e-246	2.21511	0.627	0.209	5.87042569073457e-242
11	GPHN	8.73551196865522e-246	1.30255	0.988	0.766	2.51897223128142e-241
11	HGD	1.44620096879171e-245	1.29715	0.971	0.562	4.17026511360777e-241
11	ACSM5	7.60174016652125e-245	1.36127	0.636	0.197	2.19203779441807e-240
11	COBLL1	7.81875895274042e-245	1.61394	0.921	0.544	2.25461733161223e-240
11	SRD5A1	4.37603191461705e-244	1.55416	0.763	0.29	1.26187256289897e-239
11	CYP4F12	7.74598020993116e-242	1.43416	0.539	0.147	2.23363085333575e-237
11	A1CF	8.68412935279075e-242	1.36858	0.948	0.592	2.50415554017074e-237
11	LINC02027	2.2670575497572e-241	1.59643	0.737	0.273	6.53728715047985e-237
11	TIAM1	1.00509733050732e-240	1.4786	0.778	0.302	2.8982986622509e-236
11	SLCO2B1	7.62048954619084e-240	1.21873	0.792	0.295	2.19744436553959e-235
11	F5	1.86805178176989e-239	1.34982	0.949	0.524	5.38671411791167e-235
11	AASS	3.37875666972419e-239	1.44846	0.881	0.412	9.74298273281666e-235
11	PIK3R1	1.35353801840708e-238	1.50246	0.885	0.448	3.90306222987865e-234
11	SARDH	1.66662596822169e-238	1.48147	0.575	0.169	4.80588264196406e-234
11	CPED1	6.21537342240221e-238	1.3068	0.836	0.348	1.7922650800839e-233
11	CUX2	6.95779111657437e-238	1.68144	0.905	0.481	2.00634864637539e-233
11	PDE3B	2.3241559229972e-237	1.1811	0.949	0.477	6.70193601955472e-233
11	ITPR2	1.54533152549635e-236	1.07285	0.992	0.716	4.45611798692127e-232
11	NUGGC	4.86671697832159e-235	1.42043	0.562	0.16	1.40336650786881e-230
11	FOXO1	1.75326083435596e-234	1.6967	0.933	0.564	5.05570294194885e-230
11	PON1	1.54151560963653e-232	1.45063	0.702	0.249	4.44511441194791e-228
11	MAGI2	2.64100607769604e-232	1.47351	0.804	0.332	7.61560512564429e-228
11	GFOD1	4.12602300092416e-232	1.51324	0.721	0.27	1.18977999254649e-227
11	AC104170.1	2.59270786344804e-231	1.53407	0.636	0.209	7.47633239503878e-227
11	TLCD4	1.23153311389448e-230	1.52562	0.84	0.394	3.55124888722612e-226
11	AL391117.1	1.37820831604926e-230	1.14528	0.986	0.602	3.97420150015965e-226
11	SLC25A13	2.87365364711643e-230	1.19481	0.945	0.557	8.28646765682494e-226
11	SLC22A1	5.99523944198432e-228	1.3416	0.772	0.299	1.7287872454906e-223
11	ZNF385B	6.44029909631997e-228	1.35604	0.803	0.328	1.85712464741483e-223
11	CRYL1	7.48155368891554e-228	1.32456	0.838	0.371	2.15738082173569e-223
11	LDLRAD4	1.1704420134468e-227	1.29572	0.953	0.518	3.37508658997519e-223
11	PLG	2.93294524981034e-227	1.0895	0.972	0.489	8.4574409223531e-223
11	BDH1	5.28757380422576e-226	1.14096	0.873	0.372	1.52472478218654e-221
11	ACOX2	3.35128631777984e-225	1.39651	0.538	0.152	9.66376922594996e-221
11	PID1	5.97423494981542e-225	1.39478	0.919	0.508	1.72273039012877e-220
11	SMOC1	8.45239003437357e-225	1.21869	0.885	0.403	2.43733119031196e-220
11	FKBP5	4.18357058444769e-224	1.94158	0.911	0.608	1.20637441373134e-219
11	SH3RF2	1.32276004182036e-223	2.08507	0.58	0.193	3.81431085659318e-219
11	AC004160.1	3.61570817991186e-223	1.34913	0.84	0.356	1.04262561075938e-218
11	MTHFD1	7.59891881221392e-223	1.17474	0.808	0.317	2.19122422869001e-218
11	MYO16	5.04377628612909e-222	1.57533	0.617	0.203	1.45442332986818e-217
11	SFXN5	1.29574401584857e-221	1.21191	0.852	0.374	3.73640744410095e-217
11	GAS2	1.63371881910612e-219	1.29107	0.913	0.474	4.7109915867744e-215
11	CPS1	2.08717614783569e-219	1.03656	0.969	0.486	6.01858113989901e-215
11	BHMT	2.96216838795471e-218	1.16443	0.779	0.299	8.54170876350619e-214
11	BAAT	1.81727067138998e-217	1.39109	0.885	0.413	5.24028170802014e-213
11	ABCC9	2.64481982604057e-217	1.41429	0.643	0.214	7.62660245037059e-213
11	CYB5A	4.09498884460208e-217	1.13287	0.964	0.521	1.18083098322946e-212
11	SLC22A25	6.98698180807455e-216	1.11025	0.881	0.364	2.01476607417638e-211
11	CAMK1D	1.73657380596041e-215	1.41237	0.821	0.364	5.00758422686744e-211
11	EPHX2	1.98494763996119e-215	1.06875	0.762	0.288	5.7237950145921e-211
11	AC018467.1	4.31134714921281e-215	1.30205	0.782	0.311	1.243220063947e-210
11	FOXN3	1.00942405997868e-214	1.16052	0.954	0.612	2.91077521935453e-210
11	CFHR2	1.67532154561763e-214	1.29642	0.692	0.244	4.830957208943e-210
11	ACMSD	1.77478394157054e-214	1.18365	0.895	0.416	5.1177669739128e-210
11	MREG	1.61593813151825e-213	1.44333	0.67	0.245	4.65971919604602e-209
11	FAM214A	4.41393860394715e-211	1.37888	0.835	0.406	1.2728033358342e-206
11	CLMN	9.79034636145714e-211	1.32926	0.953	0.646	2.82314427678978e-206
11	AGL	1.43392339727369e-210	1.36093	0.679	0.247	4.13486150837842e-206
11	CFHR4	1.75652940288124e-209	1.42656	0.586	0.182	5.06512818614833e-205
11	ABCA6	2.47095844746427e-209	1.05061	0.931	0.431	7.12525577910798e-205
11	SLFNL1-AS1	9.00061744322255e-209	1.63907	0.518	0.151	2.59541804592765e-204
11	SELENBP1	2.68246762174568e-208	1.26257	0.528	0.155	7.73516363406585e-204
11	SLC22A10	2.11351891970905e-206	1.21962	0.671	0.234	6.09454315687302e-202
11	RNF165	6.3969733138208e-206	1.47424	0.513	0.15	1.84463122477336e-201
11	F13B	5.43410907610873e-205	1.28594	0.6	0.192	1.56697969318671e-200
11	ARSB	5.73389392555411e-205	1.48348	0.588	0.194	1.65342565237278e-200
11	RORC	5.98934051063948e-203	1.26214	0.602	0.198	1.727086229648e-198
11	PPP1R3B	2.73118422244707e-201	1.20045	0.636	0.218	7.87564282384839e-197
11	LIPC	4.13058939534199e-201	1.33228	0.725	0.282	1.19109675804082e-196
11	GHR	7.64673976016261e-201	1.09594	0.956	0.508	2.20501387724049e-196
11	ATP8B4	1.01480045882385e-200	1.52302	0.553	0.176	2.92627860306445e-196
11	DMD	1.55087927121636e-200	1.17044	0.858	0.413	4.47211546647949e-196
11	REPS1	4.29198859793427e-200	1.63767	0.722	0.323	1.23763783210033e-195
11	F11	1.03662747607515e-198	1.04416	0.855	0.377	2.98921899001032e-194
11	MTTP	9.77478381311035e-198	1.17871	0.704	0.258	2.8186566603485e-193
11	DHTKD1	3.38589607012728e-196	1.11105	0.681	0.251	9.76356990781904e-192
11	AC007364.1	5.60627892599501e-194	1.14127	0.927	0.524	1.61662659109992e-189
11	PEPD	1.30211461447919e-193	1.05074	0.872	0.404	3.75477770231218e-189
11	BHMT2	2.58483906879678e-193	1.03278	0.89	0.414	7.45364193878239e-189
11	RREB1	5.59797862055631e-193	1.22191	0.889	0.505	1.61423311502362e-188
11	SDC2	1.45038800919492e-192	1.31186	0.692	0.267	4.18233886331446e-188
11	AC010280.1	1.35355004019429e-191	1.31409	0.644	0.23	3.90309689590426e-187
11	BCKDHB	1.27974077337826e-190	1.16944	0.852	0.426	3.69026049411355e-186
11	WBP1L	3.9673039932097e-190	1.39625	0.576	0.195	1.14401177948195e-185
11	RXRA	4.57961426073204e-190	1.07065	0.77	0.327	1.32057756822469e-185
11	MTSS1	5.12449347779068e-190	1.05253	0.941	0.528	1.47769893925572e-185
11	MYLK	1.33080728771598e-188	1.08807	0.819	0.378	3.83751589485781e-184
11	SYBU	1.77182128676108e-188	1.2491	0.827	0.407	5.10922386250426e-184
11	HSDL2	4.89005992847169e-188	1.12152	0.739	0.297	1.4100976809741e-183
11	PFKFB1	5.11119647641213e-188	1.01478	0.922	0.435	1.4738646159382e-183
11	PBLD	1.24391251160354e-186	1.35211	0.535	0.172	3.58694611845997e-182
11	C8B	1.95587484131368e-186	1.08113	0.839	0.362	5.63996069241212e-182
11	GLYATL1	5.71929300154785e-185	1.21898	0.62	0.221	1.64921532992634e-180
11	APBA1	1.81039592991795e-184	1.40202	0.845	0.433	5.2204577035114e-180
11	CDO1	9.48625722421061e-184	1.08756	0.688	0.251	2.73545713317337e-179
11	ACADL	1.20656439802736e-182	1.58498	0.585	0.209	3.47924909815168e-178
11	TF	1.34433691713714e-182	1.04761	0.859	0.406	3.87652993425665e-178
11	TMEM220-AS1	3.61355746385332e-182	1.36659	0.553	0.185	1.04200543027674e-177
11	RCL1	5.49257733386473e-182	1.15686	0.795	0.361	1.58383959999323e-177
11	ABCA8	7.07755813660361e-182	1.02113	0.821	0.342	2.04088466427102e-177
11	CDC14B	2.84025754850454e-181	1.06136	0.831	0.382	8.1901666668677e-177
11	RAD54L2	5.85119442686159e-180	1.14534	0.752	0.33	1.68725042492981e-175
11	CTPS1	3.04495002559103e-179	1.21965	0.725	0.311	8.7804178937943e-175
11	SNTB1	4.86717607098563e-178	1.01934	0.921	0.481	1.40349889182942e-173
11	PON3	8.96404235762362e-178	1.15209	0.757	0.323	2.58487125424435e-173
11	C6	8.01913832733439e-177	1.01405	0.933	0.552	2.31239872807014e-172
11	PSMA1	3.46646565001279e-176	1.1678	0.794	0.375	9.99590034837688e-172
11	SLC25A18	4.29715193240235e-176	1.09583	0.643	0.237	1.23912673122754e-171
11	SLC25A42	1.33172215502897e-173	1.08264	0.504	0.157	3.84015400624154e-169
11	SUGCT	1.96107333096011e-173	1.04957	0.912	0.511	5.65495105715656e-169
11	FMO4	2.14544570436833e-173	1.39504	0.508	0.165	6.18660723311651e-169
11	SLC25A15	2.23152172641114e-173	1.0553	0.623	0.22	6.43481605027917e-169
11	ENPP1	4.41980335556743e-173	1.02901	0.749	0.307	1.27449449561142e-168
11	CAT	5.74296968712532e-173	1.08324	0.666	0.252	1.65604273897946e-168
11	ABTB2	6.69002629030519e-173	1.02338	0.819	0.384	1.92913598107241e-168
11	NADK2	1.193966354196e-172	1.11479	0.814	0.387	3.44292137895959e-168
11	LINC00886	4.60932322570771e-172	1.3275	0.659	0.268	1.32914444536508e-167
11	AC087482.1	1.00259974473185e-171	1.02876	0.735	0.301	2.89109662390877e-167
11	GPLD1	1.0635799753522e-171	1.01994	0.665	0.245	3.06693921692561e-167
11	SLC2A2	1.07490254087083e-170	1.04527	0.805	0.359	3.09958896685513e-166
11	RNF152	2.49804901761263e-170	1.14206	0.811	0.386	7.20337414718777e-166
11	PGM1	1.39692244608813e-167	1.08401	0.729	0.305	4.02816556553973e-163
11	ABCG8	2.84248572955663e-167	1.15722	0.568	0.198	8.1965918497495e-163
11	ACAD11	3.98885960083855e-167	1.02981	0.801	0.382	1.1502275544978e-162
11	PPP2R2A	1.13096980440906e-166	1.28021	0.831	0.451	3.26126452799396e-162
11	HSD11B1	1.05826760658706e-165	1.06251	0.59	0.209	3.05162047035446e-161
11	ERN1	6.41895638307173e-165	1.18088	0.83	0.437	1.85097026262256e-160
11	AQP9	2.64255545843015e-164	1.05192	0.726	0.296	7.62007291992919e-160
11	PRDX6	9.47156964098129e-164	1.10092	0.679	0.27	2.73122182167336e-159
11	FMO5	2.93514435961462e-163	1.08229	0.906	0.475	8.46378227538471e-159
11	FOXO3	3.59256737425686e-163	1.59714	0.825	0.48	1.03595272804071e-158
11	HSD17B4	1.28754226670433e-162	1.00335	0.849	0.43	3.7127568802686e-158
11	CNTLN	4.41888179212948e-161	1.02854	0.842	0.432	1.27422875357846e-156
11	CKMT2-AS1	1.43554129780397e-160	1.24873	0.632	0.253	4.13952688634753e-156
11	SIMC1	2.01563136317165e-160	1.49059	0.582	0.225	5.81227459884178e-156
11	MYRIP	2.51257192804658e-159	1.06394	0.855	0.439	7.24525241171512e-155
11	F9	2.92758545587078e-159	1.02214	0.63	0.236	8.44198542054897e-155
11	TBCA	3.51985723394868e-159	1.34057	0.729	0.354	1.01498603198144e-154
11	ACADSB	6.71182072689153e-159	1.14817	0.603	0.227	1.93542062480644e-154
11	CNST	4.07714700037032e-158	1.07116	0.692	0.299	1.17568610902679e-153
11	CDHR3	1.22455914819618e-156	1.20386	0.594	0.227	3.53113875973852e-152
11	PDE4DIP	2.79184697427981e-156	1.02377	0.698	0.306	8.05056993503325e-152
11	GNE	7.55475675359373e-154	1.08676	0.533	0.185	2.17848965746629e-149
11	ACSL5	1.74929291938806e-152	1.16549	0.643	0.257	5.0442610623474e-148
11	COX10-AS1	1.26285197580032e-151	1.33153	0.589	0.233	3.64155995741779e-147
11	AL359232.1	1.6936613000085e-149	1.3695	0.529	0.193	4.88384172470451e-145
11	MLIP	3.58900369113305e-149	1.22351	0.584	0.223	1.03492510437513e-144
11	RNF217	6.11786461273265e-149	1.11662	0.685	0.299	1.76414743972759e-144
11	AMOTL1	3.5460520719769e-148	1.39033	0.631	0.272	1.02253957547526e-143
11	CPEB4	5.68493768277179e-144	1.10625	0.831	0.455	1.63930863020407e-139
11	U91319.1	6.1681283622615e-143	1.25534	0.612	0.252	1.77864149454173e-138
11	HIBADH	2.23366016244322e-141	1.0327	0.745	0.356	6.44098244442127e-137
11	RAPH1	3.66597843872466e-141	1.10949	0.824	0.43	1.05712154259064e-136
11	ADGRG7	6.17411128813711e-140	1.07884	0.551	0.203	1.78036673104722e-135
11	LINC01239	1.27887333283344e-139	1.14173	0.596	0.239	3.68775914255852e-135
11	GREB1L	1.35090155563145e-139	1.06965	0.538	0.198	3.89545972581886e-135
11	SH2D4A	8.81624242432182e-138	1.04009	0.564	0.223	2.54225166547744e-133
11	NTN1	6.45233190341255e-137	1.06677	0.543	0.204	1.86059442766804e-132
11	LINC00261	1.68776090369558e-136	1.1339	0.716	0.337	4.86682734189657e-132
11	ELOVL6	1.68926588882237e-136	1.20897	0.505	0.184	4.8711671170082e-132
11	ORC2	1.18097419310642e-134	1.09933	0.598	0.253	3.40545718324166e-130
11	MIR29B2CHG	1.36887770566612e-133	1.01406	0.547	0.21	3.94729575205881e-129
11	IGF1	1.93618908312355e-133	1.2543	0.595	0.251	5.58319484009506e-129
11	MOCOS	1.68824284316226e-130	1.07906	0.566	0.228	4.8682170625427e-126
11	USP31	3.2081933578983e-130	1.0421	0.594	0.247	9.25114636683554e-126
11	SH3BP4	4.23720586529117e-127	1.04852	0.749	0.389	1.22184068331536e-122
11	RTTN	6.72851543172865e-126	1.14142	0.619	0.275	1.94023470989327e-121
11	GCFC2	5.27816097798741e-119	1.04411	0.504	0.194	1.52201049961245e-114
11	LINC01554	9.03566519466143e-118	1.01081	0.506	0.191	2.60552441553257e-113
11	ATXN7L1	7.88887697138638e-117	1.01263	0.631	0.293	2.27483656346898e-112
11	SGO1-AS1	3.78567619708922e-113	1.1992	0.57	0.251	1.09163758819265e-108
11	AL645568.1	9.10482445797039e-113	1.0338	0.502	0.197	2.62546718070034e-108
11	SH3PXD2A	1.00462061863828e-104	1.27687	0.648	0.343	2.89692401590535e-100
12	DNAJB1	0	4.91885	0.962	0.114	0
12	HSPA1A	0	3.90639	0.968	0.141	0
12	HSPH1	0	5.35208	0.951	0.182	0
12	BAG3	0	5.24625	0.864	0.097	0
12	HSPA1B	0	3.51082	0.856	0.112	0
12	XIST	0	2.33741	0.842	0.146	0
12	HSP90AB1	0	3.64378	0.946	0.257	0
12	HSP90AA1	0	4.72306	0.983	0.304	0
12	CTNNA3	0	2.48124	0.907	0.24	0
12	HSPE1	0	3.69608	0.799	0.148	0
12	HSPA8	0	3.51495	0.773	0.124	0
12	CENPU	0	5.24114	0.678	0.03	0
12	FOS	0	2.09171	0.82	0.199	0
12	CHORDC1	0	3.60881	0.8	0.18	0
12	CYP2E1	0	2.12832	0.858	0.272	0
12	CLU	0	2.84225	0.85	0.266	0
12	CYP3A4	0	1.27226	0.847	0.266	0
12	UBB	0	4.23731	0.638	0.058	0
12	EGR1	0	2.19638	0.796	0.22	0
12	HSPD1	0	3.38767	0.966	0.402	0
12	SLC41A3	0	3.80254	0.65	0.093	0
12	HSPB1	0	3.68124	0.646	0.093	0
12	JUN	0	1.98394	0.904	0.352	0
12	ZFAND2A	0	4.52298	0.601	0.07	0
12	CACYBP	0	4.40335	0.532	0.034	0
12	HSPA4L	0	3.14141	0.667	0.181	0
12	DNAJB6	0	2.54872	0.718	0.252	0
12	MME	0	2.39154	0.607	0.142	0
12	APBB1	0	3.87548	0.524	0.065	0
12	TCP1	0	2.86567	0.572	0.118	0
12	PID1	0	1.73741	0.953	0.507	0
12	AL731769.2	0	3.23264	0.514	0.077	0
12	ZBTB16	2.61287044391029e-307	1.52229	0.97	0.62	7.53447321205972e-303
12	ADRA1A	3.65012790205147e-306	1.57431	0.921	0.383	1.05255088183556e-301
12	GLYAT	1.39673005590699e-300	1.81982	0.737	0.24	4.02761078921339e-296
12	ALDH1L1	1.83008546957994e-297	1.58977	0.893	0.365	5.27723446008071e-293
12	C7orf50	2.16043877333858e-294	3.161	0.578	0.167	6.22984124679914e-290
12	AC022784.1	9.83845125758652e-286	1.80458	0.731	0.249	2.83701580463765e-281
12	SMOC1	4.02808776759908e-285	1.55689	0.905	0.403	1.16153938866487e-280
12	DNAJA1	2.66527154911686e-281	2.45209	0.572	0.163	7.68557703903337e-277
12	AASS	1.22723672208721e-275	1.45115	0.921	0.412	3.53885981181068e-271
12	CPED1	1.08373713469955e-270	1.67523	0.828	0.349	3.12506440161962e-266
12	RXRA	2.58225900103303e-269	1.62485	0.803	0.326	7.44620205537884e-265
12	LINC00907	2.55221549169149e-268	1.97994	0.657	0.208	7.35956859184158e-264
12	CYP3A43	1.66369465510385e-267	1.80509	0.624	0.181	4.79742990745745e-263
12	FKBP5	3.26464867806586e-265	1.4781	0.967	0.607	9.41394092807072e-261
12	SLC22A1	2.92582991973164e-260	1.59354	0.786	0.299	8.43692315653815e-256
12	SLFNL1-AS1	1.37531705044337e-259	2.03794	0.548	0.15	3.9658642466585e-255
12	ESR1	6.62365632879323e-255	1.33628	0.885	0.355	1.90999753897082e-250
12	CYP2C19	1.6297767619038e-253	1.73212	0.9	0.467	4.6996242706258e-249
12	SCP2	1.18522496513481e-249	1.44351	0.935	0.508	3.41771470946274e-245
12	TNFSF14	5.66406779970743e-249	1.3683	0.741	0.271	1.63329059072363e-244
12	MAP1LC3B	6.81694945546601e-248	2.60106	0.543	0.166	1.96573554497818e-243
12	CUX2	3.04064502107957e-247	1.53506	0.907	0.481	8.76800398278504e-243
12	BAIAP2	8.23116162842602e-243	1.74937	0.62	0.201	2.37353776717293e-238
12	ST3GAL6	1.13027495261088e-241	1.42846	0.827	0.344	3.25926085334872e-237
12	FMO3	1.20036657673483e-235	1.5389	0.73	0.276	3.46137706067256e-231
12	AOX1	2.42101610912818e-232	1.2092	0.897	0.382	6.98124205228202e-228
12	ITPR2	1.53608733941258e-227	1.17029	0.973	0.717	4.42946145193011e-223
12	ABCA9	1.78361711073699e-225	1.40932	0.822	0.361	5.14323830052117e-221
12	FOXO1	6.62403888634737e-223	1.33068	0.927	0.565	1.91010785326713e-218
12	CFHR3	8.76213142517329e-222	1.08438	0.814	0.318	2.52664821776297e-217
12	HIVEP1	2.96933413307992e-220	1.48921	0.898	0.512	8.56237190614927e-216
12	MAN1C1	1.75436825496508e-219	1.81985	0.553	0.166	5.0588963000173e-215
12	DDR2	1.03061461600308e-216	2.07343	0.584	0.195	2.97188030670649e-212
12	LPA	1.06150848317323e-214	1.60101	0.605	0.202	3.06096586207832e-210
12	SLCO1B3	5.86338609860525e-213	1.74937	0.639	0.221	1.69076601539381e-208
12	APBA1	2.24427364302082e-212	1.41764	0.859	0.433	6.47158747701484e-208
12	UBC	4.8325077339964e-211	1.16137	0.807	0.353	1.3935019301752e-206
12	SLCO1B7	8.30760111118903e-211	1.77645	0.517	0.15	2.39557985642247e-206
12	LDLRAD4	3.29221505622407e-210	1.21822	0.932	0.519	9.49343133612774e-206
12	PER2	2.24925195880005e-204	1.55596	0.642	0.239	6.48594294839582e-200
12	SOX5	2.43171947690754e-202	1.10869	0.969	0.574	7.01210628361059e-198
12	PRKAG2	2.10456628402593e-201	1.2135	0.927	0.528	6.06872733661718e-197
12	TPRG1	2.77142575170548e-201	1.30048	0.885	0.447	7.99168329761792e-197
12	ATF3	2.9810858896899e-201	1.35046	0.613	0.205	8.59625927150979e-197
12	AC010280.1	8.5751954405824e-196	1.47068	0.637	0.231	2.47274335724634e-191
12	JUND	9.88678321179783e-195	1.42316	0.675	0.262	2.85095280695402e-190
12	ELMSAN1	1.00573020699103e-193	1.95528	0.644	0.263	2.90012362487932e-189
12	LINC02484	1.46685906332586e-191	1.61746	0.517	0.159	4.22983479500644e-187
12	ABAT	1.57238437571524e-190	1.50266	0.692	0.294	4.53412758581245e-186
12	RGN	1.80812899004416e-189	1.28184	0.705	0.286	5.21392075569134e-185
12	HRG	1.02634258582194e-187	1.64761	0.571	0.193	2.95956148047614e-183
12	ITFG2	4.57091959422959e-187	2.54551	0.516	0.181	1.31807037419204e-182
12	AL359915.1	2.41301669337038e-184	1.77657	0.528	0.179	6.95817493700283e-180
12	NOP58	2.91824223769495e-183	1.65336	0.713	0.342	8.41504331661716e-179
12	NNMT	4.75075307931894e-182	1.2006	0.886	0.449	1.36992715795241e-177
12	PZP	1.75344260000022e-180	1.09568	0.501	0.144	5.05622708136065e-176
12	TNFRSF10D	1.13360497385398e-178	2.29855	0.501	0.171	3.26886330260533e-174
12	GPHN	1.14985733028862e-177	1.04664	0.973	0.766	3.31572859762026e-173
12	EPB41L4B	6.13553353362711e-177	1.64647	0.655	0.28	1.76924244975671e-172
12	FAM20C	9.91805132469599e-177	1.25574	0.624	0.24	2.85996927998933e-172
12	ALAS1	1.88570415522175e-173	1.15794	0.743	0.317	5.43761650199743e-169
12	ADAMTSL4-AS1	4.44012054426512e-172	2.05196	0.572	0.218	1.28035316014429e-167
12	FOXN3	5.56183920995851e-172	1.1368	0.928	0.613	1.60381195458364e-167
12	PPM1L	1.30274289225866e-171	1.69217	0.712	0.335	3.75658940411708e-167
12	LBP	4.03241050416102e-171	1.63484	0.78	0.371	1.16278589297987e-166
12	CFHR4	5.03074164866707e-171	1.59469	0.532	0.184	1.45066466180964e-166
12	PDE4DIP	7.15947997758384e-171	1.41673	0.68	0.307	2.06450764633608e-166
12	IL1RAP	1.27406338822075e-168	1.13516	0.92	0.596	3.67388918627335e-164
12	ADAMTSL3	9.21889408594712e-167	1.47829	0.656	0.274	2.65836029862371e-162
12	EBNA1BP2	3.95499920833949e-165	1.03388	0.89	0.465	1.14046357171678e-160
12	AR	4.25483188532922e-165	1.27623	0.781	0.398	1.22692332245353e-160
12	PDIA5	5.37857148916794e-163	1.19335	0.814	0.436	1.55096487461647e-158
12	ELOVL5	1.63398752635722e-162	2.04458	0.699	0.356	4.71176643100368e-158
12	LINC01554	5.07992566683426e-160	1.40237	0.548	0.19	1.46484736528833e-155
12	NFATC2	2.01593227913761e-156	1.82243	0.534	0.202	5.8131423201212e-152
12	ELL	2.52724137040215e-156	1.64952	0.524	0.198	7.28755321569164e-152
12	AL078604.4	2.52781392779605e-156	1.67617	0.608	0.25	7.28920424219268e-152
12	SFXN5	2.67264289161363e-156	1.21573	0.759	0.377	7.70683304225706e-152
12	LRG1	1.14028154209645e-155	1.48552	0.543	0.202	3.28811585478933e-151
12	RAB11FIP3	2.03732879815125e-153	1.55804	0.564	0.226	5.87484132234895e-149
12	KLF13	9.84749883846934e-153	1.39507	0.54	0.205	2.83962476506102e-148
12	RAD54L2	1.77710645068354e-151	1.31246	0.692	0.332	5.12446416119104e-147
12	FOXO3	3.67523634427022e-150	1.20111	0.829	0.48	1.05979115223376e-145
12	RREB1	3.11214836724638e-148	1.10506	0.841	0.506	8.97419103179166e-144
12	IGF1	1.06846856617414e-147	1.29723	0.618	0.251	3.08103595741974e-143
12	WBP1L	3.3039694683205e-147	1.50328	0.52	0.196	9.527326358849e-143
12	FOXK2	1.10478603314836e-146	1.35383	0.7	0.352	3.18576100518661e-142
12	KCNMA1	5.605202710345e-146	1.11024	0.579	0.219	1.61631625355508e-141
12	PDE11A	6.00820386109169e-144	1.57371	0.569	0.239	1.7325256653844e-139
12	RBFOX2	1.43407344868331e-141	1.05526	0.877	0.59	4.1352941966232e-137
12	TENM2	3.12566438195517e-141	1.10225	0.666	0.289	9.01316581180594e-137
12	MTHFS	4.36892597911841e-141	1.42	0.719	0.369	1.25982349533858e-136
12	MREG	1.25534419181838e-140	1.45601	0.581	0.247	3.61991051152748e-136
12	ACACB	2.12624661360957e-139	1.21649	0.753	0.409	6.13124473500456e-135
12	AC018467.1	9.25574085881513e-139	1.21546	0.679	0.314	2.66898543404793e-134
12	ATF7IP2	4.51122941128787e-138	1.84099	0.669	0.335	1.30085811303897e-133
12	MIR100HG	9.75758467137612e-136	1.14556	0.695	0.316	2.81369711583802e-131
12	LINC00598	1.85238171882633e-135	1.34014	0.539	0.212	5.34152792440761e-131
12	DMD	2.33093986737099e-135	1.13891	0.754	0.416	6.72149820155099e-131
12	TIAM1	2.63122953259233e-134	1.16594	0.667	0.305	7.58741348018323e-130
12	SLC66A2	2.29179758491367e-129	1.04994	0.712	0.363	6.60862751585707e-125
12	LINC02499	1.11362747370871e-128	1.28731	0.556	0.235	3.21125618318644e-124
12	TBL1X	4.41636859674931e-128	1.09224	0.793	0.478	1.27350404855863e-123
12	SLC22A10	5.60627924283029e-128	1.29518	0.564	0.237	1.61662668246254e-123
12	LINC01818	6.71299593954325e-128	1.07239	0.545	0.213	1.93575950912669e-123
12	BMERB1	1.38278259796479e-127	1.18875	0.654	0.312	3.98739189949127e-123
12	PROS1	3.39577715103931e-126	1.05005	0.837	0.485	9.79206299273697e-122
12	U91319.1	3.33769418296718e-125	1.31459	0.583	0.253	9.62457494600416e-121
12	MYLK	8.75788778552445e-124	1.07978	0.718	0.38	2.52542452183383e-119
12	BCKDHB	1.63438452187264e-123	1.10709	0.766	0.429	4.71291120727195e-119
12	SMARCA2	3.1178834309377e-123	1.52842	0.655	0.336	8.99072866145195e-119
12	CECR2	3.36625105307555e-123	1.00217	0.698	0.331	9.70692153664865e-119
12	HMGB1	2.55457132764302e-121	1.44826	0.669	0.359	7.3663618803914e-117
12	NTN1	8.01360860484021e-121	1.37782	0.504	0.205	2.31080417729172e-116
12	ABCC9	4.57068855221973e-119	1.10919	0.535	0.217	1.31800375091808e-114
12	SIMC1	6.41402460955441e-119	1.42142	0.524	0.226	1.84954813641111e-114
12	KLF9	7.56506253431771e-119	1.16884	0.656	0.331	2.18146143239586e-114
12	GIPC2	3.30788681981893e-116	1.46615	0.571	0.269	9.53862243362988e-112
12	SNED1	1.93814605911988e-115	1.25481	0.569	0.257	5.58883797607808e-111
12	NR1I2	8.0804421066485e-115	1.17846	0.504	0.207	2.33007628587316e-110
12	PIK3R1	4.81068408179659e-114	1.008	0.784	0.451	1.38720886182687e-109
12	ABTB2	4.83383763933178e-112	1.04795	0.726	0.387	1.39388542167771e-107
12	IL1RAPL2	4.91195941367759e-112	1.20502	0.565	0.248	1.41641261652807e-107
12	CAMK1D	1.25739001814187e-108	1.20292	0.682	0.368	3.62580985631389e-104
12	SH3PXD2A	1.66711532317002e-108	1.09701	0.657	0.343	4.80729374589308e-104
12	RPH3AL	7.99928052279185e-104	1.05966	0.683	0.382	2.30667253155226e-99
12	TEX2	1.04858322013898e-101	1.28391	0.543	0.261	3.02369457359276e-97
12	SGO1-AS1	3.401682336844e-101	1.06388	0.558	0.252	9.80909118652336e-97
12	AGL	3.00269696818733e-100	1.20592	0.534	0.251	8.65857697746499e-96
12	HULC	4.15375331866501e-98	1.02694	0.706	0.388	1.19777630697024e-93
12	PON1	1.04630099695696e-96	1.13209	0.54	0.253	3.01711355482509e-92
12	GADD45B	1.19983922270083e-96	1.03927	0.595	0.294	3.45985638258011e-92
12	SLC25A37	6.40680628799635e-96	1.1481	0.525	0.246	1.84746666120663e-91
12	MAP3K5	3.4011841307152e-95	1.08036	0.555	0.259	9.80765455933036e-91
12	GCH1	6.85549160772649e-94	1.16389	0.522	0.246	1.97684956000401e-89
12	AMOTL1	1.17879020663003e-93	1.02315	0.572	0.273	3.39915943983835e-89
12	LONRF3	6.5072678668529e-92	1.36489	0.545	0.272	1.8764357620857e-87
12	FXR1	7.82895629266649e-90	1.28745	0.525	0.265	2.25755783655331e-85
12	GRAMD2B	1.05608483312133e-89	1.01912	0.63	0.342	3.04532622478866e-85
12	TRA2B	5.89926638236764e-89	1.14424	0.572	0.305	1.70111245401953e-84
12	RTTN	2.3730739013269e-87	1.28688	0.541	0.277	6.84299590186624e-83
12	ZNRF3	6.82869336142041e-87	1.11282	0.536	0.27	1.96912201769919e-82
12	FRRS1	1.47200945931193e-84	1.04242	0.524	0.253	4.24468647687189e-80
12	TBC1D1	6.72322715538256e-84	1.02812	0.607	0.334	1.93870978252612e-79
12	ST3GAL3	1.7643682087894e-81	1.08889	0.552	0.292	5.0877321668651e-77
12	MAP2K1	2.1972197417746e-80	1.05563	0.53	0.269	6.33590284738123e-76
12	LYST	4.35931243201649e-78	1.05261	0.574	0.312	1.25705133289628e-73
12	NFKBIZ	1.56860613615846e-75	1.02541	0.701	0.433	4.52323265422654e-71
12	RAB27A	1.03448156356809e-74	1.06657	0.592	0.33	2.98303103670493e-70
12	NID1	1.53401237428434e-70	1.60185	0.56	0.32	4.42347808248633e-66
12	PTS	1.03370670127232e-69	1.01552	0.571	0.328	2.98079664378885e-65
12	PPP3R1	5.05751614908684e-69	1.03303	0.595	0.346	1.45838535675068e-64
12	NBPF12	3.10815827144227e-68	1.03557	0.687	0.44	8.96268519153093e-64
12	PNRC1	1.35825494027917e-66	1.02446	0.569	0.324	3.916663945789e-62
13	APOA1	0	4.51087	0.841	0.269	0
13	APOE	0	4.33028	0.796	0.228	0
13	APOC3	0	4.36942	0.763	0.218	0
13	ALB	0	4.33082	0.936	0.462	0
13	HP	0	4.26828	0.882	0.411	0
13	AMBP	0	4.09116	0.743	0.278	0
13	RBP4	0	4.16237	0.771	0.317	0
13	SERPINA1	0	3.36656	0.926	0.569	0
13	VTN	1.08074673435799e-290	3.80452	0.719	0.281	3.1164412831947e-286
13	APOA2	3.93703948292487e-290	4.08379	0.653	0.212	1.13528470529621e-285
13	FGA	1.21774660528706e-286	3.24624	0.907	0.485	3.51149411100577e-282
13	SCD	8.02649569538654e-268	3.96054	0.565	0.159	2.31452029872166e-263
13	APOC1	8.46772530517843e-267	4.16215	0.527	0.139	2.44175326900125e-262
13	TTR	9.37526010531182e-257	4.18121	0.506	0.133	2.70345000396772e-252
13	HRG	4.50373763289333e-243	3.87277	0.588	0.194	1.29869778382112e-238
13	TF	4.60581628534241e-236	3.07344	0.802	0.41	1.32813318404134e-231
13	APOB	5.11171060143124e-215	2.80487	0.93	0.682	1.47401286902871e-210
13	FGB	8.70000714730354e-211	2.64867	0.831	0.438	2.50873406099645e-206
13	APOC2	2.67014340089952e-194	3.67135	0.598	0.247	7.69962551083386e-190
13	A1BG	7.45611673469266e-189	3.43897	0.615	0.275	2.15004582161597e-184
13	C3	1.96792545724831e-183	2.12821	0.924	0.724	5.67470984852121e-179
13	CLU	2.55715140143546e-176	3.09058	0.607	0.274	7.3738017811793e-172
13	SELENOP	3.29905855922799e-174	3.7793	0.522	0.197	9.51316526138982e-170
13	AHSG	2.14091575725689e-170	3.15077	0.595	0.263	6.17354467762597e-166
13	FN1	1.85352913784035e-166	2.48698	0.81	0.555	5.34483662187644e-162
13	FTL	6.16246406055727e-164	2.45443	0.527	0.196	1.77700813650229e-159
13	A2M	1.91813136132005e-163	2.24433	0.794	0.488	5.53112359350249e-159
13	SERPING1	2.99707578771552e-155	2.70897	0.702	0.452	8.64236774145647e-151
13	CES1	6.37796546439364e-150	3.17481	0.583	0.288	1.83915012131255e-145
13	PLG	3.18484598024136e-132	1.8958	0.748	0.496	9.18382186862399e-128
13	FGG	2.57045426032888e-125	1.79972	0.823	0.545	7.41216190508435e-121
13	CFB	5.06586756255439e-121	2.82294	0.617	0.376	1.46079357033818e-116
13	ITIH4	1.33421526743223e-117	1.4806	0.805	0.589	3.84734314516757e-113
13	ORM1	2.22741599579771e-117	2.94178	0.541	0.271	6.42297676548227e-113
13	SERPINF2	1.26801749310198e-114	2.54683	0.611	0.381	3.65645524310886e-110
13	APOH	6.95754514535638e-97	2.99376	0.55	0.337	2.00627771811497e-92
13	MT-ND5	1.60196491380828e-92	2.12665	0.574	0.326	4.61942602545757e-88
13	MT-CO1	2.27078152899884e-86	1.59949	0.679	0.46	6.54802561702106e-82
13	AGT	8.12794763245217e-84	2.34505	0.566	0.38	2.34377497929391e-79
13	ALDOB	2.08081670168804e-81	1.62405	0.654	0.432	6.00024304098764e-77
13	C1S	4.80967891393127e-76	1.90497	0.626	0.489	1.38691901162122e-71
13	HPX	2.68562091192304e-75	1.84136	0.594	0.399	7.74425646162127e-71
13	KNG1	2.90537899401695e-75	2.29076	0.542	0.363	8.37795086714726e-71
13	IGFBP1	1.50964771477901e-74	1.89167	0.608	0.402	4.35322015033674e-70
13	GC	3.86479456397641e-69	2.27521	0.562	0.416	1.11445216046824e-64
13	FP236383.3	5.49242427136134e-67	1.22587	0.872	0.791	1.58379546288975e-62
13	MT-CYB	6.42003992623861e-64	1.76396	0.519	0.315	1.85128271313017e-59
13	F2	9.15456002882784e-63	2.35945	0.503	0.35	2.6398089299128e-58
13	SERPINA3	4.53288533312698e-59	1.68307	0.642	0.477	1.30710281466049e-54
13	MT-ND4L	3.07484362074046e-54	1.28771	0.632	0.455	8.86661906476718e-50
13	CYP2A6	2.82146630031373e-52	1.76333	0.524	0.374	8.13598022358466e-48
13	FGL1	4.87708779409517e-46	1.15725	0.679	0.533	1.40635703630528e-41
13	ITIH3	3.15993801860955e-43	1.43278	0.562	0.454	9.11199727046251e-39
13	MT2A	5.60523551132751e-40	1.68077	0.545	0.427	1.6163257120464e-35
13	C1R	7.1702529076944e-36	1.61464	0.51	0.425	2.06761412846276e-31
13	MT-CO3	1.94574493167987e-34	1.14782	0.519	0.381	5.61075008499207e-30
13	RRBP1	1.546396476572e-16	1.05507	0.588	0.658	4.45918887984301e-12
13	ABHD2	0.000863944	1.03189	0.515	0.631	1
14	LBP	1.14485819206664e-92	1.86089	0.773	0.377	3.30131308264335e-88
14	SLC39A14	3.7143604076331e-91	1.53055	0.889	0.608	1.07107296714508e-86
14	CRP	1.07318282294638e-76	2.06241	0.682	0.345	3.09462998824818e-72
14	FGG	1.00628525662726e-65	1.1496	0.877	0.547	2.90172416601037e-61
14	SERPINA3	2.29732785788974e-63	1.25629	0.808	0.477	6.62457461101087e-59
14	C3	2.05983656752224e-61	1.04629	0.951	0.725	5.93974472610712e-57
14	NAMPT	7.92132813079462e-57	1.17081	0.872	0.643	2.28419417979594e-52
14	MT2A	6.48540588405319e-56	1.23439	0.729	0.426	1.87013164072558e-51
14	SOD2	3.59435822795884e-55	1.02873	0.84	0.583	1.03646913861421e-50
14	FGB	3.33943782765554e-49	1.1089	0.756	0.443	9.6296029198275e-45
14	GALNT2	5.0793125397849e-48	1.41798	0.739	0.565	1.46467056397237e-43
14	TGM2	1.83038146076431e-45	1.76958	0.559	0.307	5.27808798025997e-41
14	WWC1	5.46667599078816e-42	1.24874	0.759	0.596	1.57637068870368e-37
14	EXT1	1.00425122272793e-41	1.12051	0.877	0.807	2.89585882585826e-37
14	TJP2	2.65548144610984e-40	1.46035	0.702	0.554	7.65734629800235e-36
14	NNMT	2.56050861160451e-38	1.26636	0.685	0.457	7.38348263242277e-34
14	AC083837.1	5.50362148635539e-36	2.46136	0.564	0.379	1.58702429180544e-31
14	SGMS2	2.78811920154991e-30	1.58126	0.517	0.333	8.03982052958931e-26
14	SPSB1	3.60238323738208e-30	1.67038	0.564	0.396	1.0387832303315e-25
14	CEMIP2	2.15670339129695e-29	1.31711	0.667	0.562	6.21906989914389e-25
14	HPX	2.38880208761513e-29	1.31358	0.596	0.401	6.88834969984699e-25
14	CFB	6.1824910165966e-29	1.2772	0.554	0.379	1.7827831095458e-24
14	PLOD2	2.29995735319821e-26	1.03731	0.621	0.462	6.63215702368237e-22
14	HSPD1	2.91773654751665e-24	1.74668	0.539	0.415	8.413585108419e-20
14	MT-ND1	1.63456918331234e-23	1.02277	0.522	0.321	4.71344369699946e-19
14	TFPI	2.42282512798114e-21	1.0162	0.7	0.637	6.98645853904641e-17
14	TNS3	4.05580154645496e-20	1.02489	0.7	0.681	1.16953093393575e-15
14	EPAS1	2.30309274243849e-18	1.08269	0.599	0.514	6.64119823209563e-14
14	PLIN5	5.04402752610866e-17	1.1356	0.53	0.435	1.45449577742869e-12
14	ITIH3	1.99134067542741e-14	1.02576	0.554	0.455	5.74222997166247e-10
14	CPNE8	6.65328962285273e-14	1.19764	0.544	0.493	1.91854259564581e-09
14	SMOC1	9.47674324751061e-14	1.08659	0.517	0.414	2.73271368285216e-09
14	ETV6	1.3713818690591e-13	1.21623	0.567	0.548	3.95451675761883e-09
14	HIVEP1	1.83335715966866e-13	1.20881	0.567	0.521	5.28666870562055e-09
14	RUFY3	5.93406724635381e-13	1.2014	0.5	0.447	1.71114763115859e-08
14	TPST1	1.93851234420158e-12	1.22594	0.537	0.488	5.58989419573966e-08
14	H6PD	1.49813063839158e-11	1.00144	0.537	0.495	4.32000950886595e-07
15	ARHGAP15	0	3.80818	0.677	0.039	0
15	ZEB2	0	4.70061	0.629	0.021	0
15	PLXDC2	0	3.23386	0.677	0.078	0
15	ADAMTS2	0	5.68928	0.538	0.009	0
15	SLC8A1	0	4.38072	0.55	0.022	0
15	PRKG1	0	4.18956	0.572	0.052	0
15	ITGA9	0	4.76088	0.535	0.02	0
15	SLC9A9	0	4.30686	0.527	0.019	0
15	CELF2	0	3.61831	0.547	0.046	0
15	CHST11	4.26672427024052e-285	2.79184	0.555	0.064	1.23035261056656e-280
15	GRK5	1.2952719368647e-212	3.24066	0.612	0.108	3.73504615714305e-208
15	PAG1	7.44134731944189e-186	2.30061	0.677	0.138	2.14578691303426e-181
15	AKT3	4.43896622023912e-115	1.55034	0.547	0.124	1.28002029926815e-110
15	ARHGAP10	1.46437578626644e-94	1.72303	0.547	0.149	4.22267401727792e-90
15	RFTN1	1.1825940857578e-87	1.4857	0.547	0.153	3.4101283056912e-83
15	MYO9B	1.76032005410322e-70	1.28053	0.552	0.176	5.07605890801203e-66
15	FRMD4A	2.65768161463065e-69	1.60484	0.555	0.183	7.66369070394895e-65
15	RBMS1	2.10640451982513e-65	1.39681	0.72	0.303	6.07402807336775e-61
15	INPP4A	1.14016835466216e-61	1.3792	0.516	0.172	3.2877894675038e-57
15	RIN3	1.25788166336269e-61	1.32645	0.504	0.165	3.62722756447266e-57
15	PLCB1	4.30340370529147e-56	1.10107	0.632	0.246	1.24092949245785e-51
15	PSAP	2.6507552826629e-54	1.17577	0.541	0.2	7.64371793308674e-50
15	SASH1	6.13705946605876e-54	1.14005	0.538	0.198	1.7696824676327e-49
15	THBS1	4.43281322511467e-53	1.52735	0.555	0.211	1.27824602159407e-48
15	PTPN1	2.35039927366243e-51	1.96115	0.581	0.248	6.77761134553298e-47
15	ANKS1A	5.41927887307159e-50	1.22692	0.737	0.373	1.56270325583893e-45
15	DOCK8	2.11257829742995e-47	1.06319	0.535	0.205	6.09183077846901e-43
15	DMD	4.14998452027668e-47	1.1496	0.779	0.421	1.19668953626698e-42
15	JARID2	9.32548774686519e-44	1.07285	0.623	0.277	2.68909764668605e-39
15	NFATC2	2.44372269259673e-43	1.23593	0.516	0.207	7.04671875637192e-39
15	COL4A1	7.87600650466241e-43	1.22575	0.544	0.227	2.27112523568445e-38
15	SMAP2	1.47360603889078e-42	1.19443	0.547	0.231	4.24929037374545e-38
15	CCNH	2.10223120112111e-38	1.0938	0.646	0.319	6.06199389155284e-34
15	BANP	6.19276322366745e-38	1.05513	0.544	0.231	1.78574520317675e-33
15	GAB2	1.24023465040508e-36	1.00186	0.555	0.25	3.57634063790808e-32
15	DMXL2	5.85812005384679e-30	1.06874	0.513	0.246	1.68924749872726e-25
15	MT-CO2	1.87154978871983e-28	1.07145	0.609	0.343	5.39680097075251e-24
15	KALRN	7.70101326603153e-28	1.28488	0.669	0.4	2.22066418539285e-23
16	ALB	3.40254982939425e-99	1.14203	0.927	0.468	9.81159268804127e-95
16	APOA1	1.50313520170788e-78	1.66077	0.684	0.278	4.33444066764485e-74
16	HP	2.23767132379815e-69	1.42908	0.777	0.418	6.45254902930436e-65
16	APOE	1.48216933561175e-61	1.79409	0.578	0.237	4.27398349617003e-57
16	RBP4	4.22104264471593e-50	1.96531	0.605	0.323	1.21717985703029e-45
16	MT-ATP8	2.28756182443059e-28	1.54036	0.518	0.288	6.59641327692805e-24
16	MT-CYB	1.98053397056351e-26	1.51973	0.535	0.318	5.71106775751692e-22
16	MT-ND5	7.45385898841717e-22	1.18437	0.535	0.329	2.14939477789998e-17
16	MT-ND1	2.48843923157875e-19	1.24762	0.505	0.321	7.17566336818049e-15
17	FTH1	0	7.39768	0.91	0.14	0
17	RPS19	0	7.51831	0.83	0.062	0
17	RPL13A	0	7.61757	0.783	0.046	0
17	RPL13	0	6.3567	0.845	0.117	0
17	RPLP1	0	6.308	0.765	0.042	0
17	RPL35	0	7.03158	0.765	0.054	0
17	RPL28	0	6.88852	0.744	0.049	0
17	RPS28	0	8.07067	0.668	0.026	0
17	RPS27A	0	6.99048	0.704	0.062	0
17	RPS18	0	6.28072	0.711	0.07	0
17	RPL19	0	6.6535	0.668	0.033	0
17	RPL17	0	5.91634	0.708	0.091	0
17	RPL18A	0	7.43973	0.639	0.025	0
17	RPS16	0	6.24638	0.668	0.054	0
17	RPS15	0	6.8727	0.635	0.025	0
17	RPL36	0	7.49073	0.628	0.02	0
17	RPL29	0	6.88287	0.61	0.018	0
17	RPL7A	0	5.43507	0.639	0.067	0
17	RPL34	0	6.03257	0.617	0.056	0
17	FAU	0	7.24845	0.578	0.019	0
17	RPS2	0	4.95857	0.621	0.063	0
17	RPL18	0	6.56718	0.581	0.03	0
17	RPL27A	0	6.50773	0.578	0.028	0
17	RPL8	0	5.91466	0.581	0.041	0
17	TMSB10	0	5.69543	0.592	0.053	0
17	RPL15	0	5.77454	0.588	0.051	0
17	TMSB4X	0	6.09671	0.56	0.029	0
17	RPS12	0	6.27022	0.57	0.04	0
17	RPS5	0	6.35876	0.545	0.025	0
17	RPS14	0	5.83303	0.567	0.047	0
17	RPL26	0	5.96606	0.556	0.048	0
17	RPS11	0	5.58313	0.538	0.033	0
17	RPLP2	0	6.00949	0.523	0.025	0
17	RPS17	0	6.90967	0.513	0.017	0
17	RPL12	0	6.01567	0.542	0.047	0
17	RPS23	0	6.51688	0.516	0.024	0
17	RPS20	0	6.82708	0.502	0.025	0
17	RPS6	2.25577655091722e-307	5.21636	0.606	0.064	6.50475726222489e-303
17	RPS9	4.1234724367096e-284	5.65735	0.747	0.113	1.18904451184958e-279
17	RPLP0	1.47957769473918e-278	5.36995	0.715	0.104	4.26651024054991e-274
17	FTL	8.3247170006448e-277	7.08432	0.91	0.197	2.40051539430593e-272
17	EEF1A1	2.70632888159393e-267	5.05714	0.906	0.198	7.80396996296425e-263
17	APOC1	9.79247870104385e-267	4.28993	0.816	0.142	2.82375915823301e-262
17	GAPDH	5.89180770174197e-261	4.50991	0.693	0.101	1.69896166887431e-256
17	RPL6	8.16438311190257e-259	5.33979	0.664	0.094	2.35428151414823e-254
17	RPS7	1.45928953735174e-258	5.49376	0.606	0.077	4.20800730990747e-254
17	RPL21	1.99763019806549e-248	5.30253	0.563	0.068	5.76036643914166e-244
17	NUPR1	8.58723115476056e-247	5.03277	0.542	0.062	2.47621397578676e-242
17	RPL3	6.84749436005892e-241	4.59661	0.783	0.146	1.97454347366659e-236
[truncated: 583 more rows]
